# Supplementary material for: Morphological divergence of lake and stream Phoxinus of Northern Italy and the Danube basin based on geometric morphometric analysis
Source: Ecol Evol. 2016 Dec 20;7(2):572–84. doi: 10.1002/ece3.2648 (PMC5243779; doi:10.1002/ece3.2648)
Supplement: Supplementary file 2 [file ECE3-7-572-s002.xlsx]

## Sheet: DAN L vs ITA L
Table S2: Measuring distances of minnow populations from lake habitats in percent of standard length (SL). Given is the mean and, in parentheses, range and SD of each measuring distance. All traits are calculated from inter-landmark distances and follow Armbruster (2012).
Trait	Abbr.	Plane	Grundlsee									Lunzer See									S. Giorio di Susa									Roreto Chisone
Standard length	SL	L	58.2	(	49.77	-	66.76	;	4.14	)		51.8	(	40.56	-	66.22	;	6.99	)		48.43	(	43.2	-	66.3	;	4.98	)		50.54	(	39.09	-	70.14	;	7.85	)
Head length	HL	L	24.52	(	22.74	-	26.47	;	0.84	)		24.23	(	22.06	-	26.81	;	1.09	)		24.69	(	23.02	-	26.32	;	0.88	)		25.55	(	22.31	-	28	;	1.23	)
Head width at nape	HW	D	11.93	(	10.91	-	12.98	;	0.36	)		11.76	(	10.95	-	12.69	;	0.48	)		12.13	(	11.31	-	13.85	;	0.63	)		12.08	(	11.2	-	13.52	;	0.56	)
Head depth at nape	HD	L	16.6	(	15.11	-	17.44	;	0.71	)		16.18	(	14.95	-	18.3	;	0.81	)		17.46	(	15.83	-	19.22	;	0.91	)		16.86	(	14.68	-	19.15	;	1.02	)
Predorsal length	PDL	L	54.51	(	52.44	-	57.12	;	1.08	)		55.51	(	51.92	-	58.15	;	1.46	)		57.39	(	55.27	-	59.87	;	1.08	)		57.73	(	55.13	-	60.48	;	1.42	)
Prepelvic length	PVL	V	48.16	(	45.91	-	51.6	;	1.25	)		47.4	(	44.13	-	50.18	;	1.36	)		50.08	(	47.17	-	53.42	;	1.58	)		49.44	(	47.13	-	50.9	;	1.16	)
Preanal length	PAL	V	66.5	(	64.35	-	71.17	;	1.69	)		65.64	(	61.19	-	68.31	;	1.37	)		66.52	(	63.93	-	70.46	;	1.77	)		66.78	(	64.48	-	68.64	;	1.15	)
Prepectoral distance	PPL	V	24.95	(	23.27	-	27.41	;	0.92	)		25.11	(	23.35	-	27.1	;	1.07	)		24.74	(	23.43	-	26.26	;	0.78	)		26.18	(	24.07	-	27.56	;	0.99	)
Body depth at dorsal fin origin	BD	L	21.21	(	19.98	-	22.82	;	0.79	)		20.67	(	18.14	-	22.41	;	0.83	)		22.68	(	20.19	-	24.72	;	0.99	)		22.25	(	20.72	-	23.59	;	0.78	)
Depth of caudal peduncle	CPD	L	9.31	(	8.19	-	10.12	;	0.51	)		9.13	(	7.86	-	10.43	;	0.53	)		10.35	(	8.69	-	11.5	;	0.72	)		10.13	(	9.27	-	11.34	;	0.44	)
Length of caudal peduncle	CPL	L	27.03	(	24.88	-	29.91	;	1.2	)		26.73	(	24.32	-	29.62	;	1.19	)		25.56	(	22.93	-	28.5	;	1.35	)		24.93	(	22.47	-	27.96	;	1.19	)
Snout length	SNL	L	5.83	(	4.88	-	6.62	;	0.4	)		5.71	(	3.9	-	7.07	;	0.71	)		6.04	(	5.21	-	6.61	;	0.42	)		6.13	(	5.11	-	7.33	;	0.55	)
Eye diameter	ED	L	7.04	(	6.15	-	7.64	;	0.34	)		7.17	(	5.94	-	8.24	;	0.6	)		6.82	(	6.06	-	7.39	;	0.33	)		6.59	(	5.66	-	7.71	;	0.46	)
Postorbital length	POL	L	11.92	(	10.57	-	13.03	;	0.63	)		11.56	(	10.57	-	12.46	;	0.47	)		12.1	(	10.82	-	12.92	;	0.49	)		13.12	(	11.8	-	14.88	;	0.71	)
Interorbital width	IOW	D	8.87	(	7.16	-	9.49	;	0.49	)		9.28	(	8.21	-	10.61	;	0.56	)		9.41	(	8.45	-	10.28	;	0.47	)		9.13	(	8.43	-	9.85	;	0.39	)
Dorsal-hypural distance	DHD	L	47.19	(	44.53	-	48.88	;	1.14	)		46.46	(	43.25	-	51.84	;	1.82	)		46.19	(	44.24	-	48.56	;	1.14	)		45.59	(	42.46	-	48.69	;	1.41	)
Length of dorsal fin base	DFB	L	11.09	(	10.17	-	12.27	;	0.58	)		10.63	(	8.44	-	13.88	;	1.11	)		10.66	(	9.7	-	12.18	;	0.68	)		11.33	(	9.86	-	13.09	;	0.79	)
Length of anal fin base	AFB	L	9.85	(	8.77	-	11.38	;	0.75	)		9.82	(	8.42	-	11.6	;	0.75	)		10.26	(	8.68	-	11.58	;	0.72	)		10.56	(	8.33	-	12.5	;	0.77	)
Pectoral fin length	PFL	V	18.89	(	16.24	-	21.06	;	1.35	)		17.05	(	13.28	-	21.1	;	2.08	)		19.08	(	13.99	-	22.57	;	2.56	)		19.27	(	16.52	-	21.98	;	1.86	)
Pelvic fin length	VFL	V	15.53	(	12.67	-	17.21	;	1.3	)		13.76	(	6.38	-	16.33	;	1.72	)		13.09	(	9.41	-	16.91	;	2.38	)		14.86	(	12.22	-	17.06	;	1.55	)
Pectoral-pelvic distance	PVD	V	24.46	(	22.18	-	27.72	;	1.44	)		23.27	(	20.55	-	25.53	;	1.33	)		26.43	(	24.02	-	30.81	;	1.89	)		24.03	(	20.65	-	26.3	;	1.67	)
Pectoral-anal distance	PAD	V	43.4	(	40.69	-	47.4	;	1.85	)		41.95	(	38.64	-	44.87	;	1.52	)		43.44	(	40.53	-	49.01	;	2.08	)		41.94	(	38.58	-	44.48	;	1.83	)
Pelvic-anal distance	VAD	V	18.99	(	17.65	-	20.52	;	0.9	)		18.72	(	16.09	-	20.74	;	1.01	)		17.11	(	15.4	-	18.92	;	1.02	)		18.04	(	16.63	-	19.53	;	0.85	)
Length of mouth gape	MGL	L	5.33	(	4.28	-	6.07	;	0.49	)		5.62	(	4.04	-	6.72	;	0.6	)		5.51	(	4.29	-	6.47	;	0.47	)		5.57	(	3.94	-	6.44	;	0.74	)
Width of mouth gape	MGW	V	7.37	(	6.44	-	8.71	;	0.46	)		6.6	(	5.07	-	8.76	;	0.95	)		6.45	(	5.49	-	7.32	;	0.45	)		6.2	(	5.07	-	8.1	;	0.57	)
Table S3: Measuring distances of minnow populations from lake habitats in percent of head length (HL), except CPD in percent of caudal peduncle length (CPL). Given is the mean and, in parentheses, range and SD of each measuring distance. All traits are calculated from inter-landmark distances and follow Armbruster (2012).
Trait	Abbr.	Plane	Grundlsee									Lunzer See									S. Giorio di Susa									Roreto Chisone
Head length	HW	D	48.69	(	45.91	-	54.31	;	2.11	)		48.58	(	43.4	-	53.41	;	2.25	)		49.15	(	45.18	-	53.97	;	2.4	)		47.37	(	42.62	-	53.8	;	2.74	)
Head width at nape	HD	L	67.72	(	64.27	-	70.54	;	1.86	)		66.85	(	61.2	-	77.09	;	3.62	)		70.68	(	66.78	-	74.44	;	2.2	)		65.98	(	61.87	-	71.12	;	2.48	)
Snout length	SNL	L	23.75	(	21.48	-	25.97	;	1.19	)		23.52	(	17.31	-	28	;	2.48	)		24.44	(	21.78	-	26.22	;	1.18	)		23.98	(	20.62	-	27.23	;	1.41	)
Eye diameter	ED	L	28.75	(	25.18	-	32.14	;	1.63	)		29.56	(	25.2	-	33.48	;	1.83	)		27.64	(	25.98	-	29.55	;	1.12	)		25.79	(	23.38	-	29.99	;	1.44	)
Postorbital length	POL	L	48.61	(	45.3	-	51.95	;	1.68	)		47.76	(	43.55	-	52.95	;	2.15	)		48.99	(	46.91	-	52.2	;	1.05	)		51.38	(	46.18	-	54.74	;	1.93	)
Interorbital width	IOW	D	36.23	(	28.1	-	39.69	;	2.38	)		38.36	(	32.54	-	44.89	;	2.43	)		38.11	(	33.64	-	42.04	;	1.87	)		35.8	(	32.24	-	39.69	;	1.82	)
Length of mouth gape	MGL	L	21.74	(	17.8	-	24.98	;	1.88	)		23.22	(	16.57	-	28.91	;	2.37	)		22.31	(	18.61	-	27.18	;	1.8	)		21.77	(	15.96	-	25.19	;	2.58	)
Width of mouth gape	MGW	V	30.06	(	26.48	-	35.05	;	1.98	)		27.36	(	20.73	-	37.38	;	4.46	)		26.12	(	22.85	-	28.9	;	1.61	)		24.19	(	21.44	-	29.16	;	1.9	)
Depth of caudal peduncle	CPD	L	34.49	(	30.99	-	39.05	;	2.04	)		34.2	(	29.54	-	40.39	;	2.45	)		40.55	(	35.53	-	45.84	;	2.88	)		40.7	(	35.51	-	46.06	;	2.39	)

## Sheet: DAN S vs ITA S
Table S2 (contd.): Measuring distances of minnow populations from stream habitats in percent of standard length (SL). Given is the mean and, in parentheses, range and SD of each measuring distance. All traits are calculated from inter-landmark distances and follow Armbruster (2012).
Trait	Abbr.	Plane	Pruth									Bistritza									Wienfluss									Treviso									Trana									Pinerolo
Standard length	SL	L	53.91	(	34.09	-	66.55	;	8.19	)		53.46	(	38.51	-	80.5	;	9.79	)		61.05	(	40.78	-	75.94	;	9.59	)		59.03	(	53.69	-	69.16	;	5	)		51.35	(	46.2	-	62.84	;	4	)		47.18	(
Head length	HL	L	23.51	(	21.37	-	25.33	;	1.19	)		24.13	(	21.5	-	26.66	;	1.2	)		24.97	(	23.69	-	26.58	;	0.83	)		23.42	(	22.09	-	24.82	;	0.98	)		23.69	(	21.68	-	25.31	;	0.91	)		24.67	(
Head width at nape	HW	D	10.91	(	9.98	-	11.94	;	0.63	)		11.8	(	10.28	-	12.62	;	0.49	)		11.82	(	11.01	-	12.91	;	0.37	)		11.36	(	10.45	-	12.15	;	0.51	)		11.95	(	11.03	-	13.01	;	0.46	)		12.2	(
Head depth at nape	HD	L	16.48	(	15.48	-	17.53	;	0.57	)		16.33	(	15.38	-	17.68	;	0.66	)		16.56	(	15.71	-	18.36	;	0.65	)		15.47	(	14.31	-	17.05	;	0.97	)		16.41	(	15.3	-	17.76	;	0.73	)		17.33	(
Predorsal length	PDL	L	55.16	(	52.3	-	59.22	;	1.87	)		55.28	(	53.01	-	57.64	;	1.23	)		53.55	(	51.28	-	55.8	;	1.3	)		56.83	(	54.96	-	60.63	;	1.51	)		56.73	(	55.18	-	58.87	;	1.06	)		56.76	(
Prepelvic length	PVL	V	47.89	(	45.82	-	50.35	;	1.41	)		46.64	(	44.75	-	48.61	;	1.03	)		46.3	(	43.66	-	50.2	;	1.51	)		-	(		-		;		)		49.05	(	46.77	-	51.22	;	1.26	)		48.65	(
Preanal length	PAL	V	65.44	(	62.89	-	69.09	;	1.66	)		65	(	63.43	-	67.98	;	1.25	)		64.53	(	62.2	-	67.67	;	1.53	)		-	(		-		;		)		66.61	(	64.64	-	68.72	;	1.16	)		65.83	(
Prepectoral distance	PPL	V	24.15	(	22.41	-	25.96	;	0.98	)		24.14	(	22.61	-	26.14	;	0.86	)		24.8	(	23.8	-	26.45	;	0.7	)		-	(		-		;		)		24.29	(	22.29	-	26.35	;	1.01	)		25.1	(
Body depth at dorsal fin origin	BD	L	21.92	(	19.84	-	23.87	;	1.09	)		22.15	(	20.08	-	24.16	;	0.88	)		22.12	(	20.25	-	24.18	;	0.89	)		21.9	(	19.37	-	23.87	;	1.05	)		23.24	(	21.45	-	24.54	;	0.81	)		23.33	(
Depth of caudal peduncle	CPD	L	10.01	(	9.18	-	10.51	;	0.4	)		9.98	(	9.31	-	10.98	;	0.48	)		10.34	(	9.39	-	11.32	;	0.46	)		10.35	(	9.37	-	11.28	;	0.53	)		10.8	(	9.76	-	11.76	;	0.5	)		11.42	(
Length of caudal peduncle	CPL	L	26.42	(	22.97	-	29.29	;	1.43	)		26.21	(	23.39	-	27.73	;	1.09	)		27.65	(	23.69	-	29.95	;	1.45	)		24.75	(	21.74	-	27.3	;	1.75	)		25.1	(	23.04	-	26.72	;	0.91	)		25.44	(
Snout length	SNL	L	5.9	(	4.73	-	7.39	;	0.67	)		5.72	(	4.74	-	6.49	;	0.51	)		6.27	(	5.42	-	7.19	;	0.47	)		5.59	(	4.83	-	6.54	;	0.47	)		6.23	(	5.14	-	7.14	;	0.46	)		6.06	(
Eye diameter	ED	L	6.48	(	5.38	-	7.98	;	0.74	)		6.88	(	5.96	-	8.07	;	0.59	)		6.38	(	5.49	-	7.82	;	0.49	)		6.47	(	6.03	-	7.04	;	0.35	)		6.27	(	5.57	-	6.73	;	0.3	)		6.59	(
Postorbital length	POL	L	11.78	(	10.91	-	13.28	;	0.72	)		11.85	(	10.13	-	13.2	;	0.74	)		12.45	(	11.15	-	14.04	;	0.69	)		11.49	(	10.47	-	12.27	;	0.54	)		11.68	(	10.32	-	13.17	;	0.67	)		12.33	(
Interorbital width	IOW	D	8.91	(	7.36	-	9.84	;	0.69	)		9.53	(	8.63	-	10.3	;	0.46	)		9.12	(	8.41	-	10.27	;	0.52	)		7.93	(	6.81	-	8.79	;	0.65	)		9.04	(	7.95	-	10.24	;	0.43	)		9.37	(
Dorsal-hypural distance	DHD	L	47.05	(	42.68	-	49.53	;	1.97	)		47.57	(	45.9	-	50.36	;	1.23	)		48.43	(	46.3	-	51.1	;	1.26	)		45.21	(	43.57	-	46.48	;	1.04	)		47.03	(	45.19	-	49.15	;	1.12	)		47.18	(
Length of dorsal fin base	DFB	L	11.13	(	8.4	-	12.78	;	1.14	)		12.07	(	10.07	-	13.67	;	0.93	)		11.14	(	9.18	-	12.76	;	0.78	)		10.46	(	9.6	-	11.72	;	0.71	)		11.79	(	10.23	-	13.84	;	0.81	)		11.43	(
Length of anal fin base	AFB	L	10.6	(	8.85	-	12.29	;	1.04	)		10.95	(	9.6	-	12.59	;	0.78	)		9.96	(	8.6	-	11.63	;	0.81	)		10.15	(	9.31	-	11.09	;	0.6	)		10.95	(	10.21	-	11.99	;	0.56	)		11.31	(
Pectoral fin length	PFL	V	18.54	(	15.72	-	21.01	;	1.58	)		19.65	(	13.85	-	23.03	;	2.33	)		18.57	(	16.15	-	20.83	;	1.09	)		-	(		-		;		)		18.24	(	15.74	-	22.2	;	1.61	)		18.96	(
Pelvic fin length	VFL	V	15.2	(	12.46	-	16.73	;	1.05	)		16.2	(	14.45	-	18	;	1.13	)		14.85	(	12.87	-	16.12	;	0.8	)		-	(		-		;		)		14	(	12.16	-	16.19	;	1.08	)		14.46	(
Pectoral-pelvic distance	PVD	V	24.96	(	22.5	-	29.46	;	1.78	)		23.54	(	21.4	-	26.51	;	1.2	)		22.43	(	19.59	-	25.18	;	1.44	)		-	(		-		;		)		26.15	(	22.52	-	29.62	;	1.62	)		24.98	(
Pectoral-anal distance	PAD	V	43.06	(	39.33	-	48.91	;	2.34	)		42.25	(	40.24	-	46.6	;	1.51	)		41.16	(	38.47	-	44.82	;	1.58	)		-	(		-		;		)		44.44	(	41.12	-	48.5	;	1.85	)		42.83	(
Pelvic-anal distance	VAD	V	18.15	(	16.83	-	20.26	;	1.05	)		18.76	(	17.47	-	20.27	;	0.89	)		18.77	(	16.7	-	20.6	;	0.97	)		-	(		-		;		)		18.39	(	16.35	-	20.26	;	1.01	)		17.9	(
Length of mouth gape	MGL	L	5.28	(	4.45	-	6.2	;	0.52	)		5.22	(	4.38	-	6.01	;	0.56	)		5.77	(	5.11	-	6.36	;	0.37	)		4.97	(	4.47	-	5.66	;	0.38	)		5.28	(	4.58	-	5.93	;	0.33	)		5.4	(
Width of mouth gape	MGW	V	7.88	(	7	-	8.88	;	0.53	)		6.5	(	5.84	-	7.16	;	0.39	)		7.54	(	6.52	-	8.49	;	0.47	)		-	(		-		;		)		6.55	(	6.02	-	7.52	;	0.38	)		6.69	(
Table S3 (contd.): Measuring distances of minnow populations from stream habitats in percent of head length (HL), except CPD in percent of caudal peduncle length (CPL). Given is the mean and, in parentheses, range and SD of each measuring distance. All traits are calculated from inter-landmark distances and follow Armbruster (2012).
Trait	Abbr.	Plane	Pruth									Bistritza									Wienfluss									Treviso									Trana									Pinerolo
Head length	HW	D	46.49	(	42.76	-	52.79	;	2.93	)		48.95	(	44.39	-	54	;	2.3	)		47.37	(	44.23	-	51.41	;	1.78	)		48.83	(	45.53	-	52.79	;	2.48	)		50.48	(	47.95	-	54.49	;	1.96	)		49.49	(
Head width at nape	HD	L	70.22	(	64.57	-	74.13	;	3.08	)		67.84	(	61.66	-	76.75	;	4.5	)		66.35	(	61.04	-	69.92	;	2.36	)		66.1	(	60.47	-	72.54	;	3.95	)		69.3	(	64.45	-	74.33	;	2.57	)		70.3	(
Snout length	SNL	L	25.07	(	20.63	-	29.76	;	2.42	)		23.69	(	20.88	-	26.57	;	1.62	)		25.09	(	22.44	-	28.49	;	1.64	)		23.84	(	21.86	-	26.87	;	1.37	)		26.31	(	21.57	-	29.27	;	1.72	)		24.54	(
Eye diameter	ED	L	27.58	(	23.94	-	33	;	2.95	)		28.52	(	25.72	-	31.98	;	1.87	)		25.56	(	22.24	-	31.31	;	2.13	)		27.64	(	26.12	-	29.75	;	1.21	)		26.47	(	24.44	-	28.55	;	1.1	)		26.74	(
Postorbital length	POL	L	50.09	(	46.81	-	52.44	;	1.82	)		49.15	(	44.8	-	53.68	;	2.61	)		49.83	(	44.69	-	52.9	;	1.76	)		49.09	(	46.84	-	52.22	;	1.67	)		49.32	(	45.37	-	53.37	;	1.78	)		49.98	(
Interorbital width	IOW	D	37.91	(	32.53	-	43.26	;	2.68	)		39.53	(	36.27	-	43.05	;	2.15	)		36.56	(	32.84	-	41.1	;	2.45	)		34.13	(	30.08	-	38.14	;	3.04	)		38.19	(	35.1	-	41.52	;	1.75	)		38.03	(
Length of mouth gape	MGL	L	22.44	(	19.95	-	25.54	;	1.69	)		21.59	(	17.82	-	24.47	;	1.77	)		23.12	(	20.69	-	25.32	;	1.23	)		21.22	(	19.63	-	22.82	;	1.01	)		22.3	(	20.23	-	25.77	;	1.22	)		21.86	(
Width of mouth gape	MGW	V	33.65	(	28.95	-	37.26	;	2.59	)		26.99	(	23.65	-	31.18	;	1.92	)		30.23	(	25.1	-	33.8	;	2.21	)		-	(		-		;		)		27.67	(	24.5	-	30.02	;	1.32	)		27.18	(
Depth of caudal peduncle	CPD	L	37.98	(	32.67	-	42.22	;	2.34	)		38.12	(	35.31	-	44.67	;	2.33	)		37.46	(	34.09	-	42.98	;	2.26	)		42.02	(	34.33	-	49.98	;	4.08	)		43.08	(	37.09	-	47.33	;	2.56	)		44.99	(
[truncated: 6 more columns]
