# Supplementary material for: Morphological divergence of lake and stream Phoxinus of Northern Italy and the Danube basin based on geometric morphometric analysis
Source: Ecol Evol. 2016 Dec 20;7(2):572–84. doi: 10.1002/ece3.2648 (PMC5243779; doi:10.1002/ece3.2648)
Supplement: Supplementary file 3 [file ECE3-7-572-s003.xlsx]

## Sheet: Table_S4_Coords_dorsal
LM=7
710.00000 1257.00000
825.00000 1296.00000
802.00000 1172.00000
931.00000 1333.00000
890.00000 1110.00000
1120.00000 1177.00000
1923.00000 1105.00000
IMAGE=D-51209-001.jpg
ID=8
LM=7
861.00000 1312.00000
972.00000 1325.00000
941.00000 1210.00000
1053.00000 1336.00000
1013.00000 1154.00000
1237.00000 1181.00000
1950.00000 1078.00000
IMAGE=D-51209-002.jpg
ID=9
LM=7
662.00000 1078.00000
771.00000 1131.00000
759.00000 1004.00000
840.00000 1171.00000
837.00000 962.00000
1067.00000 1052.00000
1849.00000 1056.00000
IMAGE=D-51209-003.jpg
ID=10
LM=7
729.00000 1335.00000
849.00000 1379.00000
839.00000 1260.00000
920.00000 1421.00000
916.00000 1220.00000
1171.00000 1300.00000
1941.00000 1228.00000
IMAGE=D-51209-004.jpg
ID=11
LM=7
722.00000 1295.00000
835.00000 1336.00000
818.00000 1211.00000
928.00000 1368.00000
907.00000 1164.00000
1135.00000 1221.00000
1906.00000 1170.00000
IMAGE=D-51209-005.jpg
ID=12
LM=7
571.00000 1242.00000
694.00000 1287.00000
672.00000 1156.00000
782.00000 1318.00000
756.00000 1106.00000
1003.00000 1178.00000
1810.00000 1201.00000
IMAGE=D-51209-006.jpg
ID=13
LM=7
637.00000 1263.00000
762.00000 1331.00000
767.00000 1202.00000
855.00000 1380.00000
854.00000 1171.00000
1089.00000 1283.00000
1883.00000 1307.00000
IMAGE=D-51209-007.jpg
ID=14
LM=7
825.00000 1269.00000
915.00000 1336.00000
921.00000 1217.00000
981.00000 1381.00000
1006.00000 1187.00000
1180.00000 1295.00000
1889.00000 1320.00000
IMAGE=D-51209-008.jpg
ID=15
LM=7
897.00000 1038.00000
1007.00000 1102.00000
1010.00000 983.00000
1082.00000 1149.00000
1091.00000 949.00000
1304.00000 1050.00000
2072.00000 1006.00000
IMAGE=D-51209-009.jpg
ID=16
LM=7
775.00000 1186.00000
863.00000 1278.00000
896.00000 1159.00000
934.00000 1333.00000
980.00000 1144.00000
1177.00000 1293.00000
1906.00000 1412.00000
IMAGE=D-51209-010.jpg
ID=17
LM=7
564.00000 1289.00000
662.00000 1367.00000
677.00000 1241.00000
746.00000 1425.00000
772.00000 1204.00000
991.00000 1333.00000
1799.00000 1443.00000
IMAGE=D-51209-011.jpg
ID=18
LM=7
362.00000 1150.00000
482.00000 1231.00000
489.00000 1118.00000
558.00000 1282.00000
574.00000 1066.00000
767.00000 1196.00000
1615.00000 1199.00000
IMAGE=D-51216-001.jpg
ID=0
LM=7
395.00000 1290.00000
497.00000 1369.00000
521.00000 1238.00000
588.00000 1432.00000
628.00000 1207.00000
830.00000 1339.00000
1715.00000 1458.00000
IMAGE=D-51216-002.jpg
ID=1
LM=7
321.00000 1343.00000
436.00000 1399.00000
427.00000 1248.00000
536.00000 1429.00000
523.00000 1202.00000
728.00000 1274.00000
1690.00000 1242.00000
IMAGE=D-51216-003.jpg
ID=2
LM=7
472.00000 1127.00000
575.00000 1202.00000
556.00000 1047.00000
673.00000 1245.00000
668.00000 1001.00000
875.00000 1105.00000
1815.00000 1120.00000
IMAGE=D-51216-004.jpg
ID=3
LM=7
566.00000 1021.00000
693.00000 1081.00000
691.00000 942.00000
790.00000 1122.00000
778.00000 909.00000
1020.00000 986.00000
1829.00000 972.00000
IMAGE=D-51216-005.jpg
ID=4
LM=7
755.00000 1056.00000
864.00000 1129.00000
858.00000 997.00000
942.00000 1153.00000
943.00000 966.00000
1107.00000 1051.00000
1970.00000 1035.00000
IMAGE=D-51216-006.jpg
ID=5
LM=7
368.00000 1091.00000
553.00000 1166.00000
530.00000 999.00000
626.00000 1188.00000
610.00000 969.00000
899.00000 1036.00000
1974.00000 967.00000
IMAGE=D-51238-001.jpg
ID=0
LM=7
356.00000 1034.00000
555.00000 1094.00000
539.00000 905.00000
654.00000 1118.00000
631.00000 875.00000
934.00000 963.00000
2059.00000 1011.00000
IMAGE=D-51238-002.jpg
ID=1
LM=7
186.00000 1180.00000
380.00000 1257.00000
381.00000 1103.00000
469.00000 1307.00000
474.00000 1073.00000
770.00000 1190.00000
2017.00000 1185.00000
IMAGE=D-51238-003.jpg
ID=2
LM=7
386.00000 1209.00000
581.00000 1290.00000
571.00000 1125.00000
661.00000 1333.00000
650.00000 1082.00000
956.00000 1189.00000
1911.00000 1178.00000
IMAGE=D-51238-004.jpg
ID=3
LM=7
461.00000 1114.00000
665.00000 1222.00000
671.00000 1041.00000
753.00000 1272.00000
764.00000 1007.00000
1048.00000 1149.00000
2096.00000 1203.00000
IMAGE=D-51238-005.jpg
ID=4
LM=7
453.00000 1039.00000
589.00000 1141.00000
602.00000 986.00000
674.00000 1197.00000
687.00000 950.00000
922.00000 1098.00000
1802.00000 1141.00000
IMAGE=D-51246-001.jpg
ID=0
LM=7
455.00000 1079.00000
576.00000 1179.00000
596.00000 1021.00000
664.00000 1237.00000
693.00000 988.00000
907.00000 1137.00000
1886.00000 1177.00000
IMAGE=D-51246-002.jpg
ID=1
LM=7
634.00000 1126.00000
744.00000 1223.00000
764.00000 1074.00000
824.00000 1280.00000
851.00000 1042.00000
1070.00000 1192.00000
1914.00000 1208.00000
IMAGE=D-51246-003.jpg
ID=2
LM=7
960.00000 988.00000
1057.00000 1065.00000
1075.00000 941.00000
1128.00000 1110.00000
1158.00000 918.00000
1337.00000 1043.00000
2093.00000 1104.00000
IMAGE=D-51246-004.jpg
ID=3
LM=7
696.00000 1057.00000
834.00000 1121.00000
818.00000 972.00000
922.00000 1166.00000
912.00000 917.00000
1142.00000 1037.00000
2083.00000 903.00000
IMAGE=D-51246-005.jpg
ID=4
LM=7
646.00000 1050.00000
770.00000 1117.00000
776.00000 995.00000
852.00000 1165.00000
859.00000 950.00000
1081.00000 1053.00000
1872.00000 1126.00000
IMAGE=D-51246-006.jpg
ID=5
LM=7
675.00000 1176.00000
777.00000 1253.00000
792.00000 1125.00000
854.00000 1304.00000
880.00000 1095.00000
1054.00000 1215.00000
1837.00000 1235.00000
IMAGE=D-51246-007.jpg
ID=6
LM=7
492.00000 1394.00000
713.00000 1412.00000
684.00000 1262.00000
817.00000 1439.00000
776.00000 1206.00000
1069.00000 1258.00000
2023.00000 1127.00000
IMAGE=D-51254-002.jpg
ID=6
LM=7
312.00000 1139.00000
509.00000 1208.00000
493.00000 1058.00000
599.00000 1245.00000
586.00000 1000.00000
853.00000 1095.00000
1817.00000 1100.00000
IMAGE=D-51260-001.jpg
ID=7
LM=7
384.00000 1096.00000
538.00000 1202.00000
541.00000 1054.00000
621.00000 1251.00000
638.00000 1015.00000
899.00000 1145.00000
1906.00000 1086.00000
IMAGE=D-51260-002.jpg
ID=8
LM=7
581.00000 1074.00000
751.00000 1172.00000
755.00000 1020.00000
854.00000 1227.00000
849.00000 985.00000
1128.00000 1099.00000
2042.00000 1166.00000
IMAGE=D-51260-003.jpg
ID=9
LM=7
406.00000 1023.00000
552.00000 1145.00000
574.00000 993.00000
651.00000 1208.00000
684.00000 967.00000
951.00000 1127.00000
1894.00000 1178.00000
IMAGE=D-51265-002.jpg
ID=11
LM=7
371.00000 1015.00000
515.00000 1093.00000
495.00000 950.00000
654.00000 1119.00000
615.00000 923.00000
830.00000 1024.00000
1835.00000 1009.00000
IMAGE=D-51268-001.jpg
ID=0
LM=7
370.00000 844.00000
477.00000 953.00000
517.00000 820.00000
575.00000 1010.00000
624.00000 826.00000
826.00000 984.00000
1743.00000 997.00000
IMAGE=D-51268-002.jpg
ID=1
LM=7
313.00000 718.00000
456.00000 800.00000
467.00000 655.00000
566.00000 848.00000
581.00000 649.00000
836.00000 772.00000
1927.00000 745.00000
IMAGE=D-51268-003.jpg
ID=2
LM=7
310.00000 926.00000
512.00000 985.00000
476.00000 762.00000
658.00000 998.00000
607.00000 712.00000
918.00000 790.00000
2207.00000 933.00000
IMAGE=D-51268-004.jpg
ID=3
LM=7
345.00000 932.00000
529.00000 978.00000
499.00000 802.00000
637.00000 994.00000
603.00000 746.00000
898.00000 829.00000
2000.00000 684.00000
IMAGE=D-51268-005.jpg
ID=4
LM=7
515.00000 830.00000
655.00000 944.00000
691.00000 769.00000
783.00000 986.00000
805.00000 752.00000
1066.00000 923.00000
2108.00000 1023.00000
IMAGE=D-51268-006.jpg
ID=5
LM=7
406.00000 896.00000
581.00000 996.00000
589.00000 805.00000
711.00000 1042.00000
707.00000 766.00000
989.00000 913.00000
2199.00000 879.00000
IMAGE=D-51268-007.jpg
ID=6
LM=7
606.00000 926.00000
768.00000 999.00000
759.00000 846.00000
865.00000 1014.00000
864.00000 815.00000
1114.00000 920.00000
2115.00000 933.00000
IMAGE=D-51268-008.jpg
ID=7
LM=7
416.00000 841.00000
559.00000 936.00000
580.00000 788.00000
667.00000 973.00000
688.00000 774.00000
937.00000 922.00000
1872.00000 984.00000
IMAGE=D-51268-010.jpg
ID=8
LM=7
244.00000 969.00000
383.00000 1049.00000
404.00000 863.00000
486.00000 1084.00000
510.00000 844.00000
759.00000 992.00000
1874.00000 930.00000
IMAGE=D-51268-012.jpg
ID=9
LM=7
420.00000 959.00000
580.00000 1042.00000
591.00000 879.00000
705.00000 1077.00000
700.00000 847.00000
969.00000 988.00000
2035.00000 941.00000
IMAGE=D-51268-013.jpg
ID=10
LM=7
357.00000 1204.00000
548.00000 1277.00000
541.00000 1120.00000
635.00000 1317.00000
626.00000 1070.00000
893.00000 1187.00000
1898.00000 1171.00000
IMAGE=D-51269-001.jpg
ID=12
LM=7
416.00000 1013.00000
579.00000 1108.00000
588.00000 944.00000
681.00000 1163.00000
688.00000 903.00000
956.00000 1042.00000
1909.00000 1076.00000
IMAGE=D-51269-002.jpg
ID=13
LM=7
486.00000 1074.00000
653.00000 1178.00000
654.00000 1013.00000
750.00000 1223.00000
758.00000 971.00000
1037.00000 1092.00000
2000.00000 1059.00000
IMAGE=D-51269-004.jpg
ID=15
LM=7
454.00000 1190.00000
622.00000 1257.00000
619.00000 1122.00000
714.00000 1305.00000
713.00000 1076.00000
981.00000 1175.00000
1880.00000 1173.00000
IMAGE=D-51269-005.jpg
ID=16
LM=7
671.00000 530.00000
777.00000 593.00000
787.00000 469.00000
870.00000 632.00000
888.00000 446.00000
1075.00000 543.00000
1840.00000 515.00000
IMAGE=D-51272-001.jpg
ID=17
LM=7
200.00000 881.00000
306.00000 944.00000
308.00000 811.00000
391.00000 985.00000
391.00000 780.00000
603.00000 867.00000
1357.00000 889.00000
IMAGE=D-51272-002.jpg
ID=18
LM=7
178.00000 706.00000
301.00000 757.00000
284.00000 630.00000
390.00000 796.00000
362.00000 588.00000
582.00000 667.00000
1344.00000 666.00000
IMAGE=D-51272-003.jpg
ID=19
LM=7
970.00000 926.00000
1058.00000 965.00000
1047.00000 861.00000
1131.00000 985.00000
1111.00000 831.00000
1288.00000 881.00000
1859.00000 834.00000
IMAGE=D-51272-004.jpg
ID=20
LM=7
958.00000 830.00000
1089.00000 885.00000
1090.00000 781.00000
1149.00000 917.00000
1149.00000 747.00000
1359.00000 842.00000
1980.00000 805.00000
IMAGE=D-51272-005.jpg
ID=21
LM=7
863.00000 1442.00000
1042.00000 1571.00000
1058.00000 1342.00000
1165.00000 1643.00000
1214.00000 1305.00000
1518.00000 1498.00000
2862.00000 1575.00000
IMAGE=D-51279-001.jpg
ID=25
LM=7
632.00000 1314.00000
803.00000 1478.00000
807.00000 1265.00000
924.00000 1565.00000
944.00000 1234.00000
1236.00000 1439.00000
2740.00000 1448.00000
IMAGE=D-51279-002.jpg
ID=26
LM=7
1010.00000 1407.00000
1163.00000 1524.00000
1176.00000 1346.00000
1270.00000 1595.00000
1292.00000 1318.00000
1530.00000 1504.00000
2680.00000 1518.00000
IMAGE=D-51279-003.jpg
ID=27
LM=7
427.00000 1033.00000
638.00000 1108.00000
633.00000 952.00000
736.00000 1137.00000
729.00000 904.00000
1026.00000 1010.00000
2002.00000 1015.00000
IMAGE=D-51286-001.jpg
ID=22
LM=7
317.00000 1017.00000
526.00000 1118.00000
528.00000 946.00000
619.00000 1169.00000
626.00000 904.00000
924.00000 1032.00000
2004.00000 1104.00000
IMAGE=D-51286-002.jpg
ID=23
LM=7
311.00000 942.00000
482.00000 1030.00000
487.00000 880.00000
566.00000 1087.00000
574.00000 834.00000
868.00000 972.00000
1813.00000 1011.00000
IMAGE=D-51286-003.jpg
ID=24
LM=7
298.00000 1016.00000
469.00000 1104.00000
461.00000 948.00000
571.00000 1154.00000
564.00000 892.00000
873.00000 1009.00000
1966.00000 1022.00000
IMAGE=D-51286-004.jpg
ID=25
LM=7
698.00000 1099.00000
828.00000 1188.00000
845.00000 1027.00000
929.00000 1244.00000
939.00000 995.00000
1181.00000 1135.00000
2187.00000 1138.00000
IMAGE=D-51286-005.jpg
ID=26
LM=7
514.00000 1197.00000
634.00000 1286.00000
648.00000 1125.00000
726.00000 1347.00000
744.00000 1082.00000
975.00000 1237.00000
1968.00000 1324.00000
IMAGE=D-51288-001.jpg
ID=7
LM=7
544.00000 1230.00000
660.00000 1279.00000
648.00000 1147.00000
743.00000 1318.00000
742.00000 1101.00000
971.00000 1187.00000
1761.00000 1145.00000
IMAGE=D-51288-002.jpg
ID=8
LM=7
604.00000 1073.00000
752.00000 1150.00000
745.00000 1010.00000
834.00000 1195.00000
832.00000 958.00000
1064.00000 1072.00000
1885.00000 974.00000
IMAGE=D-51288-003.jpg
ID=9
LM=7
401.00000 1112.00000
508.00000 1230.00000
534.00000 1075.00000
588.00000 1284.00000
631.00000 1059.00000
817.00000 1220.00000
1726.00000 1310.00000
IMAGE=D-51288-004.jpg
ID=10
LM=7
555.00000 1120.00000
681.00000 1195.00000
682.00000 1046.00000
767.00000 1241.00000
772.00000 1016.00000
993.00000 1132.00000
1865.00000 1128.00000
IMAGE=D-51288-005.jpg
ID=11
LM=7
639.00000 1227.00000
772.00000 1305.00000
778.00000 1149.00000
878.00000 1354.00000
884.00000 1106.00000
1153.00000 1237.00000
2213.00000 1307.00000
IMAGE=D-51288-006.jpg
ID=12
LM=7
459.00000 943.00000
587.00000 1048.00000
608.00000 914.00000
659.00000 1113.00000
717.00000 881.00000
914.00000 1037.00000
1769.00000 1183.00000
IMAGE=D-51291-001.jpg
ID=28
LM=7
483.00000 1102.00000
620.00000 1221.00000
640.00000 1068.00000
698.00000 1274.00000
741.00000 1048.00000
945.00000 1193.00000
1877.00000 1393.00000
IMAGE=D-51291-002.jpg
ID=29
LM=7
756.00000 889.00000
860.00000 1000.00000
904.00000 868.00000
929.00000 1061.00000
988.00000 859.00000
1158.00000 1019.00000
1975.00000 1192.00000
IMAGE=D-51291-003.jpg
ID=30
LM=7
481.00000 988.00000
611.00000 1108.00000
652.00000 952.00000
675.00000 1169.00000
751.00000 931.00000
959.00000 1112.00000
1829.00000 1295.00000
IMAGE=D-51291-004.jpg
ID=31
LM=7
687.00000 1258.00000
822.00000 1338.00000
828.00000 1199.00000
906.00000 1392.00000
927.00000 1160.00000
1118.00000 1281.00000
1980.00000 1271.00000
IMAGE=D-51291-005.jpg
ID=32
LM=7
1080.00000 1031.00000
1174.00000 1116.00000
1198.00000 1006.00000
1236.00000 1165.00000
1271.00000 985.00000
1434.00000 1101.00000
2105.00000 1172.00000
IMAGE=D-51291-006.jpg
ID=33
LM=7
192.00000 934.00000
308.00000 965.00000
306.00000 875.00000
365.00000 1004.00000
359.00000 836.00000
556.00000 909.00000
1160.00000 891.00000
IMAGE=GRU_d001.jpg
ID=0
LM=7
418.00000 801.00000
531.00000 853.00000
528.00000 751.00000
591.00000 887.00000
593.00000 727.00000
787.00000 798.00000
1422.00000 779.00000
IMAGE=GRU_d002.jpg
ID=1
LM=7
299.00000 872.00000
434.00000 927.00000
430.00000 817.00000
501.00000 957.00000
489.00000 781.00000
710.00000 853.00000
1381.00000 820.00000
IMAGE=GRU_d003.jpg
ID=2
LM=7
227.00000 835.00000
349.00000 882.00000
349.00000 786.00000
415.00000 920.00000
423.00000 760.00000
623.00000 840.00000
1304.00000 876.00000
IMAGE=GRU_d004.jpg
ID=3
LM=7
376.00000 848.00000
501.00000 891.00000
504.00000 792.00000
563.00000 920.00000
558.00000 759.00000
755.00000 829.00000
1377.00000 819.00000
IMAGE=GRU_d005.jpg
ID=4
LM=7
338.00000 791.00000
466.00000 846.00000
466.00000 739.00000
531.00000 882.00000
534.00000 713.00000
740.00000 797.00000
1439.00000 810.00000
IMAGE=GRU_d006.jpg
ID=5
LM=7
314.00000 862.00000
460.00000 896.00000
444.00000 785.00000
525.00000 923.00000
509.00000 737.00000
728.00000 797.00000
1486.00000 753.00000
IMAGE=GRU_d007.jpg
ID=6
LM=7
469.00000 772.00000
580.00000 815.00000
581.00000 728.00000
629.00000 850.00000
630.00000 700.00000
792.00000 774.00000
1385.00000 772.00000
IMAGE=GRU_d008.jpg
ID=7
LM=7
379.00000 804.00000
510.00000 862.00000
510.00000 760.00000
561.00000 896.00000
564.00000 731.00000
752.00000 818.00000
1403.00000 842.00000
IMAGE=GRU_d009.jpg
ID=8
LM=7
452.00000 873.00000
572.00000 926.00000
576.00000 841.00000
625.00000 943.00000
626.00000 831.00000
803.00000 887.00000
1324.00000 901.00000
IMAGE=GRU_d010.jpg
ID=9
LM=7
332.00000 871.00000
456.00000 927.00000
455.00000 825.00000
513.00000 963.00000
521.00000 796.00000
712.00000 883.00000
1407.00000 887.00000
IMAGE=GRU_d011.jpg
ID=10
LM=7
369.00000 844.00000
477.00000 896.00000
478.00000 786.00000
538.00000 926.00000
533.00000 767.00000
704.00000 839.00000
1361.00000 802.00000
IMAGE=GRU_d012.jpg
ID=11
LM=7
228.00000 775.00000
343.00000 826.00000
353.00000 729.00000
409.00000 865.00000
414.00000 696.00000
609.00000 785.00000
1266.00000 827.00000
IMAGE=GRU_d013.jpg
ID=12
LM=7
647.00000 782.00000
768.00000 805.00000
753.00000 722.00000
824.00000 824.00000
812.00000 691.00000
986.00000 739.00000
1540.00000 667.00000
IMAGE=GRU_d014.jpg
ID=13
LM=7
580.00000 915.00000
702.00000 950.00000
694.00000 853.00000
760.00000 980.00000
751.00000 819.00000
949.00000 878.00000
1571.00000 853.00000
IMAGE=GRU_d015.jpg
ID=14
LM=7
514.00000 782.00000
630.00000 836.00000
631.00000 739.00000
677.00000 873.00000
685.00000 714.00000
878.00000 796.00000
1494.00000 802.00000
IMAGE=GRU_d016.jpg
ID=15
LM=7
470.00000 983.00000
591.00000 1025.00000
583.00000 926.00000
656.00000 1057.00000
642.00000 892.00000
838.00000 963.00000
1575.00000 900.00000
IMAGE=GRU_d017.jpg
ID=16
LM=7
489.00000 799.00000
604.00000 845.00000
610.00000 744.00000
665.00000 888.00000
661.00000 716.00000
857.00000 795.00000
1558.00000 783.00000
IMAGE=GRU_d018.jpg
ID=17
LM=7
432.00000 849.00000
559.00000 883.00000
552.00000 798.00000
623.00000 917.00000
609.00000 758.00000
811.00000 820.00000
1452.00000 791.00000
IMAGE=GRU_d019.jpg
ID=18
LM=7
720.00000 836.00000
867.00000 881.00000
861.00000 774.00000
938.00000 918.00000
936.00000 735.00000
1153.00000 818.00000
1838.00000 800.00000
IMAGE=GRU_d020.jpg
ID=19
LM=7
490.00000 832.00000
628.00000 885.00000
633.00000 780.00000
692.00000 927.00000
710.00000 753.00000
919.00000 845.00000
1594.00000 856.00000
IMAGE=GRU_d021.jpg
ID=20
LM=7
532.00000 905.00000
658.00000 958.00000
663.00000 862.00000
715.00000 996.00000
723.00000 831.00000
903.00000 920.00000
1535.00000 929.00000
IMAGE=GRU_d022.jpg
ID=21
LM=7
555.00000 846.00000
663.00000 901.00000
671.00000 812.00000
712.00000 939.00000
727.00000 805.00000
886.00000 880.00000
1477.00000 905.00000
IMAGE=GRU_d023.jpg
ID=22
LM=7
404.00000 853.00000
523.00000 894.00000
524.00000 804.00000
584.00000 932.00000
588.00000 767.00000
773.00000 847.00000
1423.00000 841.00000
IMAGE=GRU_d024.jpg
ID=23
LM=7
567.00000 762.00000
708.00000 786.00000
694.00000 699.00000
762.00000 813.00000
737.00000 658.00000
933.00000 706.00000
1510.00000 646.00000
IMAGE=GRU_d025.jpg
ID=24
LM=7
383.00000 946.00000
506.00000 978.00000
502.00000 891.00000
560.00000 1007.00000
553.00000 848.00000
745.00000 910.00000
1323.00000 876.00000
IMAGE=GRU_d026.jpg
ID=25
LM=7
364.00000 896.00000
483.00000 948.00000
490.00000 852.00000
549.00000 992.00000
558.00000 823.00000
749.00000 909.00000
1359.00000 942.00000
IMAGE=GRU_d027.jpg
ID=26
LM=7
276.00000 846.00000
406.00000 896.00000
412.00000 798.00000
461.00000 933.00000
472.00000 769.00000
665.00000 864.00000
1373.00000 891.00000
IMAGE=GRU_d028.jpg
ID=27
LM=7
371.00000 784.00000
504.00000 827.00000
503.00000 722.00000
576.00000 867.00000
565.00000 691.00000
770.00000 768.00000
1444.00000 788.00000
IMAGE=GRU_d029.jpg
ID=28
LM=7
519.00000 894.00000
656.00000 932.00000
659.00000 832.00000
705.00000 972.00000
705.00000 805.00000
895.00000 891.00000
1545.00000 895.00000
IMAGE=GRU_d030.jpg
ID=29
LM=7
245.00000 728.00000
348.00000 797.00000
361.00000 677.00000
416.00000 841.00000
440.00000 653.00000
619.00000 765.00000
1454.00000 838.00000
IMAGE=IGS_d_001.jpg
ID=30
SCALE=0.003132
LM=7
119.00000 740.00000
214.00000 791.00000
219.00000 689.00000
267.00000 817.00000
277.00000 665.00000
438.00000 737.00000
1154.00000 760.00000
IMAGE=IGS_d_002.jpg
ID=31
SCALE=0.003132
LM=7
168.00000 698.00000
254.00000 750.00000
261.00000 662.00000
301.00000 784.00000
311.00000 647.00000
471.00000 725.00000
983.00000 778.00000
IMAGE=IGS_d_003.jpg
ID=32
SCALE=0.003132
LM=7
220.00000 656.00000
285.00000 701.00000
293.00000 621.00000
333.00000 725.00000
339.00000 608.00000
490.00000 675.00000
984.00000 714.00000
IMAGE=IGS_d_004.jpg
ID=33
SCALE=0.003132
LM=7
258.00000 704.00000
329.00000 754.00000
335.00000 666.00000
381.00000 779.00000
392.00000 653.00000
525.00000 721.00000
1059.00000 768.00000
IMAGE=IGS_d_005.jpg
ID=34
SCALE=0.003132
LM=7
218.00000 737.00000
305.00000 787.00000
311.00000 701.00000
352.00000 817.00000
368.00000 686.00000
518.00000 762.00000
1092.00000 801.00000
IMAGE=IGS_d_006.jpg
ID=35
SCALE=0.003132
LM=7
335.00000 650.00000
414.00000 726.00000
438.00000 620.00000
472.00000 770.00000
507.00000 610.00000
661.00000 726.00000
1324.00000 807.00000
IMAGE=IGS_d_007.jpg
ID=36
SCALE=0.003132
LM=7
216.00000 690.00000
292.00000 731.00000
295.00000 642.00000
347.00000 760.00000
354.00000 621.00000
495.00000 686.00000
1095.00000 722.00000
IMAGE=IGS_d_008.jpg
ID=37
SCALE=0.003132
LM=7
194.00000 773.00000
289.00000 825.00000
295.00000 727.00000
337.00000 858.00000
351.00000 705.00000
510.00000 791.00000
1165.00000 857.00000
IMAGE=IGS_d_009.jpg
ID=38
SCALE=0.003132
LM=7
206.00000 697.00000
322.00000 742.00000
323.00000 632.00000
385.00000 774.00000
383.00000 607.00000
572.00000 688.00000
1241.00000 705.00000
IMAGE=IGS_d_010.jpg
ID=39
SCALE=0.003132
LM=7
241.00000 730.00000
330.00000 771.00000
329.00000 684.00000
387.00000 797.00000
385.00000 659.00000
540.00000 718.00000
1104.00000 722.00000
IMAGE=IGS_d_011.jpg
ID=40
SCALE=0.003132
LM=7
179.00000 735.00000
273.00000 781.00000
273.00000 682.00000
328.00000 815.00000
331.00000 660.00000
502.00000 734.00000
1127.00000 765.00000
IMAGE=IGS_d_012.jpg
ID=41
SCALE=0.003132
LM=7
320.00000 653.00000
389.00000 715.00000
409.00000 625.00000
443.00000 749.00000
465.00000 613.00000
605.00000 700.00000
1104.00000 755.00000
IMAGE=IGS_d_013.jpg
ID=42
SCALE=0.003132
LM=7
244.00000 710.00000
312.00000 765.00000
326.00000 674.00000
371.00000 794.00000
387.00000 664.00000
528.00000 749.00000
1048.00000 791.00000
IMAGE=IGS_d_014.jpg
ID=43
SCALE=0.003132
LM=7
151.00000 601.00000
232.00000 651.00000
242.00000 566.00000
285.00000 685.00000
299.00000 548.00000
442.00000 621.00000
1006.00000 658.00000
IMAGE=IGS_d_015.jpg
ID=44
SCALE=0.003132
LM=7
129.00000 725.00000
229.00000 777.00000
229.00000 672.00000
287.00000 804.00000
292.00000 644.00000
472.00000 724.00000
1141.00000 746.00000
IMAGE=IGS_d_016.jpg
ID=45
SCALE=0.003132
LM=7
238.00000 689.00000
322.00000 725.00000
320.00000 640.00000
371.00000 745.00000
369.00000 622.00000
523.00000 669.00000
1041.00000 691.00000
IMAGE=IGS_d_017.jpg
ID=46
SCALE=0.003132
LM=7
198.00000 686.00000
279.00000 740.00000
286.00000 647.00000
325.00000 767.00000
336.00000 626.00000
487.00000 701.00000
1078.00000 751.00000
IMAGE=IGS_d_018.jpg
ID=47
SCALE=0.003132
LM=7
243.00000 740.00000
321.00000 806.00000
335.00000 706.00000
372.00000 840.00000
392.00000 691.00000
547.00000 789.00000
1196.00000 822.00000
IMAGE=IGS_d_019.jpg
ID=48
SCALE=0.003132
LM=7
269.00000 748.00000
351.00000 792.00000
354.00000 701.00000
403.00000 825.00000
407.00000 678.00000
558.00000 753.00000
1117.00000 759.00000
IMAGE=IGS_d_020.jpg
ID=49
SCALE=0.003132
LM=7
232.00000 704.00000
326.00000 768.00000
341.00000 668.00000
374.00000 806.00000
397.00000 645.00000
555.00000 738.00000
1182.00000 804.00000
IMAGE=IGS_d_021.jpg
ID=50
SCALE=0.003132
LM=7
264.00000 720.00000
344.00000 769.00000
349.00000 689.00000
395.00000 801.00000
411.00000 675.00000
561.00000 754.00000
1132.00000 800.00000
IMAGE=IGS_d_022.jpg
ID=51
SCALE=0.003132
LM=7
199.00000 696.00000
286.00000 753.00000
297.00000 657.00000
348.00000 784.00000
354.00000 641.00000
512.00000 723.00000
1124.00000 799.00000
IMAGE=IGS_d_023.jpg
ID=52
SCALE=0.003132
LM=7
194.00000 779.00000
277.00000 822.00000
280.00000 737.00000
326.00000 852.00000
333.00000 720.00000
477.00000 795.00000
1015.00000 834.00000
IMAGE=IGS_d_024.jpg
ID=53
SCALE=0.003132
LM=7
172.00000 704.00000
262.00000 749.00000
266.00000 662.00000
319.00000 780.00000
321.00000 641.00000
471.00000 709.00000
1032.00000 719.00000
IMAGE=IGS_d_025.jpg
ID=54
SCALE=0.003132
LM=7
218.00000 678.00000
291.00000 734.00000
303.00000 644.00000
342.00000 766.00000
359.00000 631.00000
506.00000 708.00000
1045.00000 775.00000
IMAGE=IGS_d_026.jpg
ID=55
SCALE=0.003132
LM=7
326.00000 692.00000
405.00000 742.00000
407.00000 647.00000
465.00000 766.00000
462.00000 628.00000
609.00000 688.00000
1126.00000 710.00000
IMAGE=IGS_d_027.jpg
ID=56
SCALE=0.003132
LM=7
262.00000 675.00000
338.00000 736.00000
350.00000 647.00000
390.00000 764.00000
401.00000 629.00000
543.00000 704.00000
1066.00000 740.00000
IMAGE=IGS_d_028.jpg
ID=57
SCALE=0.003132
LM=7
191.00000 677.00000
275.00000 733.00000
283.00000 637.00000
334.00000 758.00000
336.00000 620.00000
486.00000 692.00000
1019.00000 724.00000
IMAGE=IGS_d_029.jpg
ID=58
SCALE=0.003132
LM=7
235.00000 695.00000
308.00000 754.00000
325.00000 659.00000
372.00000 785.00000
388.00000 646.00000
534.00000 736.00000
1094.00000 808.00000
IMAGE=IGS_d_030.jpg
ID=59
SCALE=0.003132
LM=7
136.00000 859.00000
229.00000 914.00000
240.00000 824.00000
276.00000 945.00000
296.00000 809.00000
450.00000 895.00000
1044.00000 945.00000
IMAGE=IRC_d001.jpg
ID=60
SCALE=0.003132
LM=7
193.00000 820.00000
284.00000 879.00000
292.00000 788.00000
331.00000 912.00000
345.00000 772.00000
522.00000 864.00000
1097.00000 894.00000
IMAGE=IRC_d002.jpg
ID=61
SCALE=0.003132
LM=7
134.00000 855.00000
229.00000 910.00000
233.00000 808.00000
287.00000 944.00000
298.00000 787.00000
474.00000 876.00000
1081.00000 883.00000
IMAGE=IRC_d003.jpg
ID=62
SCALE=0.003132
LM=7
184.00000 838.00000
268.00000 894.00000
276.00000 811.00000
315.00000 924.00000
329.00000 795.00000
486.00000 874.00000
1016.00000 900.00000
IMAGE=IRC_d004.jpg
ID=63
SCALE=0.003132
LM=7
134.00000 872.00000
222.00000 921.00000
226.00000 843.00000
267.00000 946.00000
272.00000 821.00000
432.00000 888.00000
953.00000 881.00000
IMAGE=IRC_d005.jpg
ID=64
SCALE=0.003132
LM=7
373.00000 845.00000
458.00000 901.00000
469.00000 822.00000
508.00000 937.00000
524.00000 805.00000
681.00000 891.00000
1250.00000 944.00000
IMAGE=IRC_d006.jpg
ID=65
SCALE=0.003132
LM=7
158.00000 900.00000
234.00000 945.00000
232.00000 858.00000
283.00000 965.00000
282.00000 841.00000
442.00000 899.00000
944.00000 921.00000
IMAGE=IRC_d007.jpg
ID=66
LM=7
202.00000 879.00000
298.00000 919.00000
297.00000 836.00000
351.00000 947.00000
348.00000 805.00000
513.00000 872.00000
1108.00000 863.00000
IMAGE=IRC_d008.jpg
ID=67
LM=7
273.00000 873.00000
344.00000 938.00000
359.00000 837.00000
402.00000 973.00000
420.00000 819.00000
569.00000 915.00000
1234.00000 995.00000
IMAGE=IRC_d009.jpg
ID=68
LM=7
251.00000 881.00000
341.00000 950.00000
359.00000 865.00000
389.00000 987.00000
419.00000 852.00000
577.00000 957.00000
1151.00000 970.00000
IMAGE=IRC_d010.jpg
ID=69
LM=7
81.00000 829.00000
175.00000 911.00000
198.00000 798.00000
235.00000 955.00000
261.00000 785.00000
441.00000 902.00000
1215.00000 1008.00000
IMAGE=IRC_d011.jpg
ID=70
LM=7
217.00000 835.00000
304.00000 885.00000
312.00000 809.00000
341.00000 909.00000
356.00000 792.00000
507.00000 866.00000
984.00000 886.00000
IMAGE=IRC_d012.jpg
ID=71
LM=7
149.00000 906.00000
233.00000 964.00000
233.00000 861.00000
292.00000 993.00000
292.00000 840.00000
455.00000 914.00000
1154.00000 926.00000
IMAGE=IRC_d013.jpg
ID=72
LM=7
122.00000 877.00000
208.00000 929.00000
210.00000 832.00000
265.00000 955.00000
267.00000 815.00000
438.00000 891.00000
1107.00000 909.00000
IMAGE=IRC_d014.jpg
ID=73
LM=7
172.00000 870.00000
250.00000 927.00000
259.00000 848.00000
293.00000 956.00000
309.00000 832.00000
456.00000 914.00000
989.00000 948.00000
IMAGE=IRC_d015.jpg
ID=74
LM=7
211.00000 833.00000
322.00000 905.00000
313.00000 782.00000
389.00000 929.00000
377.00000 756.00000
571.00000 849.00000
1360.00000 900.00000
IMAGE=IRC_d016.jpg
ID=75
LM=7
306.00000 812.00000
389.00000 855.00000
392.00000 781.00000
437.00000 880.00000
438.00000 761.00000
592.00000 822.00000
1054.00000 849.00000
IMAGE=IRC_d017.jpg
ID=76
LM=7
200.00000 862.00000
309.00000 906.00000
303.00000 805.00000
374.00000 932.00000
363.00000 771.00000
555.00000 836.00000
1290.00000 810.00000
IMAGE=IRC_d018.jpg
ID=77
LM=7
418.00000 832.00000
504.00000 862.00000
500.00000 789.00000
549.00000 888.00000
541.00000 761.00000
688.00000 814.00000
1163.00000 802.00000
IMAGE=IRC_d019.jpg
ID=78
LM=7
341.00000 811.00000
421.00000 861.00000
424.00000 782.00000
474.00000 890.00000
477.00000 761.00000
622.00000 833.00000
1132.00000 855.00000
IMAGE=IRC_d020.jpg
ID=79
LM=7
313.00000 796.00000
393.00000 827.00000
394.00000 757.00000
436.00000 855.00000
438.00000 734.00000
584.00000 788.00000
1029.00000 770.00000
IMAGE=IRC_d021.jpg
ID=80
LM=7
103.00000 845.00000
196.00000 903.00000
202.00000 798.00000
261.00000 943.00000
273.00000 771.00000
455.00000 865.00000
1220.00000 910.00000
IMAGE=IRC_d022.jpg
ID=81
LM=7
132.00000 836.00000
226.00000 906.00000
240.00000 803.00000
287.00000 944.00000
303.00000 781.00000
475.00000 882.00000
1191.00000 959.00000
IMAGE=IRC_d023.jpg
ID=82
LM=7
218.00000 846.00000
290.00000 902.00000
302.00000 812.00000
345.00000 932.00000
356.00000 795.00000
502.00000 876.00000
1069.00000 882.00000
IMAGE=IRC_d024.jpg
ID=83
LM=7
199.00000 884.00000
290.00000 925.00000
285.00000 831.00000
347.00000 952.00000
342.00000 800.00000
509.00000 863.00000
1189.00000 858.00000
IMAGE=IRC_d025.jpg
ID=84
LM=7
232.00000 811.00000
321.00000 853.00000
321.00000 783.00000
366.00000 879.00000
366.00000 762.00000
523.00000 825.00000
968.00000 803.00000
IMAGE=IRC_d026.jpg
ID=85
LM=7
353.00000 735.00000
446.00000 794.00000
450.00000 696.00000
505.00000 825.00000
510.00000 669.00000
687.00000 753.00000
1321.00000 741.00000
IMAGE=IRC_d027.jpg
ID=86
LM=7
185.00000 831.00000
302.00000 892.00000
300.00000 767.00000
378.00000 928.00000
381.00000 728.00000
584.00000 818.00000
1484.00000 867.00000
IMAGE=IRC_d028.jpg
ID=87
LM=7
276.00000 807.00000
377.00000 855.00000
372.00000 748.00000
435.00000 878.00000
425.00000 722.00000
612.00000 786.00000
1356.00000 761.00000
IMAGE=IRC_d029.jpg
ID=88
LM=7
299.00000 854.00000
390.00000 913.00000
395.00000 815.00000
450.00000 948.00000
454.00000 786.00000
630.00000 876.00000
1379.00000 919.00000
IMAGE=IRC_d030.jpg
ID=89
LM=7
233.00000 779.00000
317.00000 823.00000
322.00000 742.00000
369.00000 855.00000
374.00000 717.00000
537.00000 793.00000
1083.00000 842.00000
IMAGE=ITR_d_001.jpg
ID=91
LM=7
276.00000 859.00000
356.00000 918.00000
370.00000 824.00000
413.00000 953.00000
430.00000 812.00000
588.00000 896.00000
1162.00000 921.00000
IMAGE=ITR_d_001 (2).jpg
ID=90
LM=7
99.00000 856.00000
184.00000 909.00000
193.00000 820.00000
235.00000 935.00000
245.00000 806.00000
400.00000 879.00000
923.00000 900.00000
IMAGE=ITR_d_002.jpg
ID=93
LM=7
279.00000 824.00000
362.00000 868.00000
366.00000 779.00000
425.00000 902.00000
423.00000 752.00000
589.00000 839.00000
1229.00000 850.00000
IMAGE=ITR_d_002 (2).jpg
ID=92
LM=7
287.00000 798.00000
371.00000 850.00000
383.00000 768.00000
413.00000 883.00000
436.00000 752.00000
586.00000 838.00000
1084.00000 897.00000
IMAGE=ITR_d_003.jpg
ID=95
LM=7
148.00000 887.00000
237.00000 931.00000
241.00000 840.00000
296.00000 960.00000
293.00000 818.00000
457.00000 892.00000
1045.00000 926.00000
IMAGE=ITR_d_003 (2).jpg
ID=94
LM=7
199.00000 799.00000
274.00000 849.00000
283.00000 769.00000
327.00000 881.00000
335.00000 748.00000
489.00000 829.00000
966.00000 872.00000
IMAGE=ITR_d_004.jpg
ID=97
LM=7
187.00000 847.00000
275.00000 888.00000
271.00000 795.00000
338.00000 918.00000
330.00000 770.00000
495.00000 831.00000
1082.00000 839.00000
IMAGE=ITR_d_004 (2).jpg
ID=96
LM=7
135.00000 851.00000
228.00000 896.00000
231.00000 805.00000
285.00000 922.00000
287.00000 787.00000
445.00000 862.00000
1021.00000 893.00000
IMAGE=ITR_d_005.jpg
ID=99
LM=7
208.00000 830.00000
293.00000 888.00000
303.00000 790.00000
358.00000 918.00000
364.00000 773.00000
516.00000 862.00000
1169.00000 864.00000
IMAGE=ITR_d_005 (2).jpg
ID=98
LM=7
126.00000 849.00000
211.00000 894.00000
211.00000 800.00000
266.00000 917.00000
263.00000 784.00000
418.00000 848.00000
936.00000 859.00000
IMAGE=ITR_d_006.jpg
ID=101
LM=7
362.00000 846.00000
455.00000 894.00000
456.00000 804.00000
505.00000 919.00000
508.00000 776.00000
666.00000 848.00000
1244.00000 868.00000
IMAGE=ITR_d_006 (2).jpg
ID=100
LM=7
107.00000 822.00000
186.00000 878.00000
196.00000 788.00000
233.00000 914.00000
250.00000 774.00000
394.00000 853.00000
972.00000 885.00000
IMAGE=ITR_d_007.jpg
ID=103
LM=7
161.00000 875.00000
257.00000 921.00000
250.00000 824.00000
315.00000 950.00000
302.00000 794.00000
487.00000 858.00000
1122.00000 837.00000
IMAGE=ITR_d_007 (2).jpg
ID=102
LM=7
93.00000 844.00000
184.00000 895.00000
192.00000 809.00000
226.00000 924.00000
243.00000 797.00000
394.00000 874.00000
864.00000 913.00000
IMAGE=ITR_d_008.jpg
ID=105
LM=7
358.00000 781.00000
456.00000 826.00000
458.00000 736.00000
508.00000 865.00000
510.00000 707.00000
664.00000 782.00000
1278.00000 777.00000
IMAGE=ITR_d_008 (2).jpg
ID=104
LM=7
95.00000 830.00000
172.00000 874.00000
183.00000 796.00000
223.00000 901.00000
234.00000 774.00000
380.00000 845.00000
909.00000 885.00000
IMAGE=ITR_d_009.jpg
ID=107
LM=7
248.00000 852.00000
347.00000 887.00000
347.00000 809.00000
394.00000 916.00000
395.00000 779.00000
553.00000 843.00000
1109.00000 841.00000
IMAGE=ITR_d_009 (2).jpg
ID=106
LM=7
74.00000 903.00000
160.00000 936.00000
157.00000 848.00000
218.00000 961.00000
212.00000 819.00000
361.00000 874.00000
878.00000 866.00000
IMAGE=ITR_d_010.jpg
ID=109
LM=7
363.00000 819.00000
463.00000 867.00000
464.00000 759.00000
517.00000 890.00000
519.00000 734.00000
687.00000 815.00000
1346.00000 808.00000
IMAGE=ITR_d_010 (2).jpg
ID=108
LM=7
45.00000 820.00000
131.00000 868.00000
136.00000 786.00000
177.00000 900.00000
189.00000 771.00000
340.00000 837.00000
874.00000 876.00000
IMAGE=ITR_d_011.jpg
ID=111
LM=7
238.00000 809.00000
336.00000 845.00000
335.00000 758.00000
402.00000 868.00000
392.00000 725.00000
562.00000 791.00000
1184.00000 785.00000
IMAGE=ITR_d_011 (2).jpg
ID=110
LM=7
154.00000 818.00000
232.00000 880.00000
246.00000 784.00000
283.00000 913.00000
308.00000 770.00000
456.00000 862.00000
1012.00000 932.00000
IMAGE=ITR_d_012.jpg
ID=113
LM=7
307.00000 883.00000
432.00000 933.00000
427.00000 833.00000
496.00000 957.00000
491.00000 800.00000
698.00000 866.00000
1460.00000 873.00000
IMAGE=ITR_d_012 (2).jpg
ID=112
LM=7
145.00000 805.00000
228.00000 848.00000
228.00000 755.00000
280.00000 872.00000
283.00000 729.00000
432.00000 798.00000
961.00000 797.00000
IMAGE=ITR_d_013.jpg
ID=115
LM=7
249.00000 852.00000
335.00000 882.00000
326.00000 794.00000
394.00000 897.00000
379.00000 763.00000
542.00000 809.00000
1117.00000 777.00000
IMAGE=ITR_d_013 (2).jpg
ID=114
LM=7
241.00000 835.00000
323.00000 873.00000
319.00000 793.00000
371.00000 889.00000
368.00000 772.00000
516.00000 821.00000
970.00000 814.00000
IMAGE=ITR_d_014.jpg
ID=117
LM=7
424.00000 811.00000
526.00000 852.00000
522.00000 753.00000
585.00000 882.00000
580.00000 726.00000
762.00000 795.00000
1392.00000 776.00000
IMAGE=ITR_d_014 (2).jpg
ID=116
LM=7
198.00000 837.00000
277.00000 883.00000
279.00000 797.00000
332.00000 911.00000
336.00000 771.00000
491.00000 838.00000
1094.00000 850.00000
IMAGE=ITR_d_015.jpg
ID=119
LM=7
369.00000 821.00000
459.00000 877.00000
462.00000 782.00000
519.00000 909.00000
520.00000 761.00000
679.00000 836.00000
1352.00000 828.00000
IMAGE=ITR_d_015 (2).jpg
ID=118
LM=7
62.00000 805.00000
143.00000 841.00000
141.00000 756.00000
192.00000 862.00000
194.00000 736.00000
350.00000 789.00000
876.00000 803.00000
IMAGE=ITR_d_016.jpg
ID=121
LM=7
389.00000 775.00000
482.00000 831.00000
492.00000 742.00000
536.00000 866.00000
542.00000 722.00000
709.00000 808.00000
1276.00000 858.00000
IMAGE=ITR_d_016 (2).jpg
ID=120
LM=7
157.00000 816.00000
241.00000 861.00000
238.00000 764.00000
[truncated: 826 more rows]
