# Supplementary material for: Morphological divergence of lake and stream Phoxinus of Northern Italy and the Danube basin based on geometric morphometric analysis
Source: Ecol Evol. 2016 Dec 20;7(2):572–84. doi: 10.1002/ece3.2648 (PMC5243779; doi:10.1002/ece3.2648)
Supplement: Supplementary file 4 [file ECE3-7-572-s004.xlsx]

## Sheet: Table_S5_Coords_lateral
LM=44
436.00000 1072.00000
591.00000 1150.00000
678.00000 1169.00000
775.00000 1078.00000
679.00000 982.00000
586.00000 1080.00000
443.00000 1006.00000
581.00000 933.00000
948.00000 1279.00000
994.00000 1188.00000
1113.00000 1030.00000
845.00000 812.00000
1121.00000 852.00000
1851.00000 1376.00000
2155.00000 1299.00000
2920.00000 1283.00000
3176.00000 1175.00000
2960.00000 1013.00000
2433.00000 945.00000
2169.00000 861.00000
1688.00000 817.00000
1091.00000 942.00000
1013.00000 840.00000
876.00000 979.00000
878.00000 1109.00000
515.00000 1162.00000
647.00000 1216.00000
806.00000 1256.00000
1106.00000 1313.00000
1291.00000 1342.00000
1512.00000 1362.00000
1679.00000 1373.00000
2377.00000 1285.00000
2587.00000 1281.00000
2781.00000 1281.00000
2846.00000 1000.00000
2723.00000 985.00000
2579.00000 968.00000
1970.00000 849.00000
1533.00000 791.00000
1275.00000 786.00000
1023.00000 777.00000
813.00000 817.00000
563.00000 903.00000
IMAGE=GRU_l001.jpg
ID=0
SCALE=0.002095
LM=44
325.00000 1208.00000
484.00000 1293.00000
574.00000 1316.00000
673.00000 1233.00000
579.00000 1141.00000
488.00000 1233.00000
338.00000 1153.00000
465.00000 1088.00000
845.00000 1391.00000
924.00000 1320.00000
1010.00000 1134.00000
724.00000 940.00000
989.00000 988.00000
1774.00000 1426.00000
2069.00000 1354.00000
2912.00000 1293.00000
3085.00000 1171.00000
2909.00000 1028.00000
2395.00000 1002.00000
2111.00000 941.00000
1583.00000 907.00000
962.00000 1052.00000
854.00000 965.00000
760.00000 1137.00000
768.00000 1275.00000
400.00000 1287.00000
544.00000 1337.00000
713.00000 1371.00000
1033.00000 1410.00000
1189.00000 1418.00000
1367.00000 1429.00000
1556.00000 1430.00000
2285.00000 1327.00000
2500.00000 1308.00000
2687.00000 1298.00000
2788.00000 1022.00000
2669.00000 1022.00000
2537.00000 1016.00000
1968.00000 928.00000
1532.00000 887.00000
1300.00000 884.00000
1049.00000 884.00000
784.00000 922.00000
537.00000 996.00000
IMAGE=GRU_l002.jpg
ID=1
SCALE=0.002095
LM=44
447.00000 990.00000
598.00000 1111.00000
699.00000 1154.00000
811.00000 1060.00000
710.00000 958.00000
612.00000 1059.00000
458.00000 921.00000
598.00000 865.00000
986.00000 1273.00000
1062.00000 1207.00000
1175.00000 1022.00000
926.00000 789.00000
1202.00000 865.00000
2001.00000 1393.00000
2333.00000 1325.00000
3137.00000 1321.00000
3373.00000 1202.00000
3140.00000 1024.00000
2588.00000 946.00000
2319.00000 850.00000
1817.00000 788.00000
1153.00000 926.00000
1042.00000 809.00000
937.00000 928.00000
925.00000 1124.00000
549.00000 1133.00000
687.00000 1198.00000
889.00000 1253.00000
1192.00000 1320.00000
1379.00000 1352.00000
1609.00000 1377.00000
1825.00000 1388.00000
2536.00000 1314.00000
2708.00000 1310.00000
2945.00000 1313.00000
3019.00000 1009.00000
2866.00000 986.00000
2740.00000 973.00000
2148.00000 831.00000
1758.00000 772.00000
1491.00000 752.00000
1197.00000 752.00000
933.00000 767.00000
653.00000 818.00000
IMAGE=GRU_l003.jpg
ID=2
SCALE=0.002095
LM=44
471.00000 1115.00000
622.00000 1203.00000
728.00000 1226.00000
831.00000 1129.00000
731.00000 1028.00000
633.00000 1130.00000
478.00000 1057.00000
612.00000 976.00000
1001.00000 1370.00000
1067.00000 1279.00000
1203.00000 1072.00000
955.00000 879.00000
1207.00000 935.00000
2022.00000 1482.00000
2324.00000 1406.00000
3162.00000 1364.00000
3356.00000 1250.00000
3187.00000 1110.00000
2616.00000 1045.00000
2355.00000 969.00000
1825.00000 915.00000
1178.00000 1006.00000
1099.00000 915.00000
955.00000 1032.00000
948.00000 1179.00000
544.00000 1204.00000
670.00000 1269.00000
810.00000 1323.00000
1199.00000 1421.00000
1400.00000 1458.00000
1620.00000 1481.00000
1833.00000 1486.00000
2527.00000 1397.00000
2746.00000 1388.00000
2993.00000 1368.00000
3053.00000 1093.00000
2904.00000 1077.00000
2757.00000 1062.00000
2135.00000 952.00000
1770.00000 895.00000
1467.00000 888.00000
1189.00000 866.00000
933.00000 879.00000
656.00000 929.00000
IMAGE=GRU_l004.jpg
ID=3
SCALE=0.002095
LM=44
495.00000 1169.00000
657.00000 1262.00000
748.00000 1287.00000
845.00000 1198.00000
754.00000 1100.00000
660.00000 1197.00000
495.00000 1107.00000
635.00000 1048.00000
1025.00000 1367.00000
1072.00000 1295.00000
1176.00000 1150.00000
911.00000 913.00000
1175.00000 977.00000
1949.00000 1417.00000
2235.00000 1349.00000
2982.00000 1328.00000
3225.00000 1222.00000
3002.00000 1076.00000
2513.00000 1012.00000
2237.00000 923.00000
1757.00000 884.00000
1149.00000 1072.00000
1059.00000 948.00000
938.00000 1056.00000
937.00000 1202.00000
576.00000 1251.00000
717.00000 1311.00000
854.00000 1340.00000
1196.00000 1388.00000
1389.00000 1406.00000
1594.00000 1418.00000
1781.00000 1422.00000
2432.00000 1339.00000
2624.00000 1330.00000
2797.00000 1324.00000
2894.00000 1058.00000
2778.00000 1048.00000
2675.00000 1032.00000
2084.00000 895.00000
1696.00000 859.00000
1411.00000 849.00000
1168.00000 867.00000
953.00000 896.00000
732.00000 963.00000
IMAGE=GRU_l005.jpg
ID=4
SCALE=0.002095
LM=44
412.00000 1114.00000
575.00000 1212.00000
682.00000 1245.00000
796.00000 1144.00000
691.00000 1044.00000
585.00000 1146.00000
435.00000 1032.00000
568.00000 970.00000
968.00000 1349.00000
1041.00000 1268.00000
1151.00000 1078.00000
888.00000 835.00000
1189.00000 903.00000
1995.00000 1448.00000
2358.00000 1369.00000
3223.00000 1388.00000
3492.00000 1288.00000
3249.00000 1104.00000
2649.00000 986.00000
2381.00000 888.00000
1816.00000 852.00000
1141.00000 989.00000
1055.00000 877.00000
919.00000 995.00000
904.00000 1157.00000
493.00000 1219.00000
621.00000 1270.00000
769.00000 1315.00000
1159.00000 1388.00000
1352.00000 1417.00000
1559.00000 1436.00000
1740.00000 1445.00000
2554.00000 1356.00000
2748.00000 1354.00000
2985.00000 1359.00000
3135.00000 1080.00000
3004.00000 1052.00000
2857.00000 1024.00000
2202.00000 865.00000
1817.00000 833.00000
1474.00000 812.00000
1247.00000 808.00000
993.00000 817.00000
642.00000 893.00000
IMAGE=GRU_l006.jpg
ID=5
SCALE=0.002095
LM=44
325.00000 1099.00000
499.00000 1222.00000
613.00000 1237.00000
708.00000 1143.00000
609.00000 1048.00000
512.00000 1142.00000
332.00000 1034.00000
479.00000 955.00000
918.00000 1339.00000
946.00000 1286.00000
1102.00000 1052.00000
813.00000 811.00000
1120.00000 877.00000
2041.00000 1427.00000
2394.00000 1350.00000
3191.00000 1311.00000
3512.00000 1198.00000
3285.00000 1025.00000
2688.00000 941.00000
2401.00000 864.00000
1808.00000 836.00000
1074.00000 961.00000
977.00000 844.00000
826.00000 986.00000
825.00000 1155.00000
407.00000 1196.00000
568.00000 1269.00000
748.00000 1311.00000
1128.00000 1373.00000
1342.00000 1402.00000
1568.00000 1422.00000
1791.00000 1430.00000
2583.00000 1334.00000
2773.00000 1324.00000
2972.00000 1320.00000
3188.00000 1010.00000
3055.00000 992.00000
2873.00000 969.00000
2207.00000 857.00000
1801.00000 813.00000
1516.00000 800.00000
1141.00000 778.00000
842.00000 794.00000
544.00000 870.00000
IMAGE=GRU_l007.jpg
ID=6
SCALE=0.002095
LM=44
484.00000 1125.00000
631.00000 1202.00000
707.00000 1217.00000
798.00000 1122.00000
708.00000 1041.00000
624.00000 1130.00000
488.00000 1075.00000
602.00000 1008.00000
929.00000 1301.00000
990.00000 1232.00000
1090.00000 1071.00000
890.00000 888.00000
1099.00000 954.00000
1830.00000 1367.00000
2077.00000 1299.00000
2783.00000 1245.00000
2986.00000 1139.00000
2792.00000 1011.00000
2311.00000 973.00000
2091.00000 913.00000
1629.00000 883.00000
1077.00000 1004.00000
993.00000 903.00000
878.00000 985.00000
892.00000 1118.00000
554.00000 1199.00000
653.00000 1243.00000
779.00000 1270.00000
1089.00000 1337.00000
1255.00000 1359.00000
1460.00000 1370.00000
1658.00000 1373.00000
2267.00000 1282.00000
2450.00000 1270.00000
2645.00000 1257.00000
2704.00000 1009.00000
2591.00000 997.00000
2468.00000 990.00000
1898.00000 893.00000
1615.00000 859.00000
1341.00000 855.00000
1178.00000 855.00000
922.00000 869.00000
692.00000 943.00000
IMAGE=GRU_l008.jpg
ID=7
SCALE=0.002095
LM=44
517.00000 1432.00000
682.00000 1494.00000
771.00000 1514.00000
876.00000 1416.00000
770.00000 1327.00000
677.00000 1423.00000
516.00000 1369.00000
630.00000 1292.00000
1042.00000 1589.00000
1077.00000 1503.00000
1179.00000 1316.00000
940.00000 1156.00000
1156.00000 1181.00000
2023.00000 1609.00000
2314.00000 1516.00000
3003.00000 1408.00000
3198.00000 1284.00000
3006.00000 1163.00000
2542.00000 1148.00000
2310.00000 1090.00000
1805.00000 1017.00000
1145.00000 1259.00000
1053.00000 1166.00000
947.00000 1285.00000
966.00000 1418.00000
593.00000 1498.00000
732.00000 1549.00000
880.00000 1575.00000
1224.00000 1614.00000
1425.00000 1628.00000
1631.00000 1637.00000
1842.00000 1626.00000
2487.00000 1488.00000
2666.00000 1459.00000
2842.00000 1431.00000
2912.00000 1166.00000
2792.00000 1164.00000
2670.00000 1163.00000
2084.00000 1037.00000
1773.00000 1000.00000
1476.00000 1004.00000
1218.00000 1061.00000
952.00000 1135.00000
740.00000 1214.00000
IMAGE=GRU_l009.jpg
ID=8
SCALE=0.002095
LM=44
477.00000 1214.00000
630.00000 1289.00000
714.00000 1317.00000
788.00000 1243.00000
708.00000 1171.00000
632.00000 1241.00000
470.00000 1141.00000
591.00000 1092.00000
956.00000 1377.00000
991.00000 1333.00000
1082.00000 1184.00000
881.00000 972.00000
1083.00000 1068.00000
1765.00000 1399.00000
2030.00000 1338.00000
2667.00000 1308.00000
2854.00000 1235.00000
2687.00000 1091.00000
2215.00000 1033.00000
1990.00000 976.00000
1574.00000 963.00000
1065.00000 1109.00000
973.00000 1005.00000
871.00000 1106.00000
885.00000 1239.00000
565.00000 1290.00000
689.00000 1332.00000
827.00000 1360.00000
1099.00000 1395.00000
1239.00000 1402.00000
1406.00000 1406.00000
1585.00000 1406.00000
2211.00000 1317.00000
2360.00000 1306.00000
2540.00000 1304.00000
2598.00000 1077.00000
2492.00000 1064.00000
2382.00000 1050.00000
1815.00000 963.00000
1532.00000 926.00000
1320.00000 931.00000
1166.00000 936.00000
922.00000 953.00000
690.00000 1009.00000
IMAGE=GRU_l010.jpg
ID=9
SCALE=0.002095
LM=44
358.00000 1145.00000
495.00000 1258.00000
581.00000 1307.00000
701.00000 1239.00000
619.00000 1117.00000
503.00000 1201.00000
372.00000 1064.00000
495.00000 1031.00000
851.00000 1414.00000
923.00000 1366.00000
1059.00000 1180.00000
802.00000 929.00000
1085.00000 1030.00000
1884.00000 1598.00000
2230.00000 1536.00000
3064.00000 1532.00000
3321.00000 1408.00000
3080.00000 1249.00000
2564.00000 1171.00000
2245.00000 1065.00000
1714.00000 998.00000
1034.00000 1104.00000
950.00000 996.00000
794.00000 1064.00000
795.00000 1237.00000
448.00000 1259.00000
555.00000 1315.00000
711.00000 1378.00000
1005.00000 1462.00000
1209.00000 1512.00000
1427.00000 1554.00000
1632.00000 1583.00000
2426.00000 1528.00000
2647.00000 1525.00000
2890.00000 1522.00000
2989.00000 1229.00000
2872.00000 1210.00000
2758.00000 1198.00000
2061.00000 1035.00000
1732.00000 964.00000
1474.00000 930.00000
1146.00000 911.00000
846.00000 919.00000
563.00000 959.00000
IMAGE=GRU_l011.jpg
ID=10
SCALE=0.002095
LM=44
555.00000 1248.00000
698.00000 1338.00000
789.00000 1372.00000
892.00000 1283.00000
804.00000 1182.00000
704.00000 1276.00000
569.00000 1195.00000
698.00000 1127.00000
1015.00000 1459.00000
1074.00000 1398.00000
1188.00000 1253.00000
939.00000 1057.00000
1178.00000 1125.00000
2003.00000 1576.00000
2264.00000 1520.00000
2958.00000 1485.00000
3149.00000 1414.00000
2991.00000 1268.00000
2476.00000 1193.00000
2242.00000 1115.00000
1804.00000 1016.00000
1169.00000 1187.00000
1072.00000 1070.00000
966.00000 1186.00000
975.00000 1311.00000
630.00000 1336.00000
748.00000 1394.00000
889.00000 1431.00000
1209.00000 1504.00000
1389.00000 1539.00000
1616.00000 1568.00000
1802.00000 1573.00000
2424.00000 1500.00000
2592.00000 1492.00000
2779.00000 1485.00000
2879.00000 1254.00000
2746.00000 1236.00000
2609.00000 1220.00000
2069.00000 1051.00000
1752.00000 986.00000
1499.00000 966.00000
1261.00000 993.00000
1003.00000 1029.00000
730.00000 1094.00000
IMAGE=GRU_l012.jpg
ID=11
SCALE=0.002095
LM=44
243.00000 1112.00000
397.00000 1192.00000
493.00000 1231.00000
603.00000 1128.00000
496.00000 1028.00000
399.00000 1125.00000
247.00000 1048.00000
386.00000 975.00000
755.00000 1340.00000
826.00000 1259.00000
936.00000 1090.00000
709.00000 860.00000
979.00000 947.00000
1757.00000 1438.00000
2072.00000 1360.00000
2858.00000 1341.00000
3115.00000 1226.00000
2877.00000 1065.00000
2378.00000 1008.00000
2104.00000 918.00000
1554.00000 873.00000
919.00000 1026.00000
835.00000 909.00000
709.00000 988.00000
716.00000 1165.00000
321.00000 1196.00000
452.00000 1256.00000
591.00000 1304.00000
965.00000 1380.00000
1136.00000 1412.00000
1319.00000 1425.00000
1499.00000 1432.00000
2269.00000 1347.00000
2481.00000 1344.00000
2699.00000 1341.00000
2763.00000 1055.00000
2636.00000 1040.00000
2531.00000 1030.00000
1843.00000 891.00000
1544.00000 848.00000
1254.00000 837.00000
1008.00000 828.00000
756.00000 843.00000
464.00000 911.00000
IMAGE=GRU_l013.jpg
ID=12
SCALE=0.002095
LM=44
319.00000 1230.00000
463.00000 1312.00000
558.00000 1329.00000
650.00000 1246.00000
558.00000 1154.00000
474.00000 1245.00000
323.00000 1173.00000
448.00000 1102.00000
781.00000 1396.00000
821.00000 1332.00000
930.00000 1189.00000
697.00000 985.00000
945.00000 1042.00000
1640.00000 1433.00000
1897.00000 1349.00000
2574.00000 1320.00000
2766.00000 1233.00000
2578.00000 1091.00000
2125.00000 1050.00000
1900.00000 982.00000
1438.00000 953.00000
907.00000 1121.00000
827.00000 1034.00000
720.00000 1123.00000
723.00000 1245.00000
405.00000 1304.00000
504.00000 1347.00000
636.00000 1377.00000
959.00000 1419.00000
1135.00000 1432.00000
1320.00000 1442.00000
1472.00000 1436.00000
2073.00000 1337.00000
2233.00000 1324.00000
2424.00000 1317.00000
2460.00000 1083.00000
2355.00000 1074.00000
2250.00000 1068.00000
1690.00000 953.00000
1368.00000 933.00000
1161.00000 955.00000
960.00000 959.00000
725.00000 980.00000
506.00000 1044.00000
IMAGE=GRU_l014.jpg
ID=13
SCALE=0.002095
LM=44
421.00000 1327.00000
559.00000 1417.00000
648.00000 1448.00000
746.00000 1356.00000
650.00000 1265.00000
557.00000 1360.00000
426.00000 1263.00000
563.00000 1185.00000
923.00000 1528.00000
976.00000 1466.00000
1059.00000 1320.00000
871.00000 1089.00000
1087.00000 1162.00000
1868.00000 1650.00000
2139.00000 1585.00000
2928.00000 1546.00000
3159.00000 1434.00000
2953.00000 1312.00000
2447.00000 1257.00000
2176.00000 1167.00000
1673.00000 1120.00000
1038.00000 1238.00000
958.00000 1116.00000
848.00000 1190.00000
852.00000 1347.00000
513.00000 1423.00000
632.00000 1468.00000
787.00000 1503.00000
1083.00000 1573.00000
1281.00000 1607.00000
1458.00000 1626.00000
1656.00000 1638.00000
2345.00000 1571.00000
2556.00000 1562.00000
2760.00000 1553.00000
2842.00000 1303.00000
2713.00000 1289.00000
2591.00000 1277.00000
1953.00000 1147.00000
1614.00000 1085.00000
1353.00000 1069.00000
1049.00000 1039.00000
809.00000 1066.00000
584.00000 1142.00000
IMAGE=GRU_l015.jpg
ID=14
SCALE=0.002095
LM=44
280.00000 1321.00000
423.00000 1418.00000
518.00000 1446.00000
622.00000 1367.00000
517.00000 1273.00000
425.00000 1362.00000
284.00000 1269.00000
405.00000 1208.00000
771.00000 1506.00000
803.00000 1447.00000
893.00000 1306.00000
706.00000 1115.00000
889.00000 1180.00000
1718.00000 1550.00000
1983.00000 1479.00000
2679.00000 1419.00000
2890.00000 1323.00000
2699.00000 1186.00000
2231.00000 1147.00000
1961.00000 1071.00000
1560.00000 1015.00000
867.00000 1233.00000
788.00000 1150.00000
687.00000 1223.00000
708.00000 1369.00000
371.00000 1412.00000
501.00000 1459.00000
629.00000 1490.00000
928.00000 1532.00000
1168.00000 1549.00000
1337.00000 1556.00000
1523.00000 1553.00000
2139.00000 1459.00000
2308.00000 1441.00000
2509.00000 1426.00000
2611.00000 1181.00000
2491.00000 1168.00000
2358.00000 1157.00000
1778.00000 1018.00000
1512.00000 980.00000
1248.00000 964.00000
1036.00000 989.00000
777.00000 1047.00000
443.00000 1150.00000
IMAGE=GRU_l016.jpg
ID=15
SCALE=0.002095
LM=44
320.00000 1403.00000
456.00000 1484.00000
565.00000 1522.00000
670.00000 1421.00000
562.00000 1323.00000
464.00000 1425.00000
327.00000 1343.00000
443.00000 1270.00000
848.00000 1583.00000
882.00000 1532.00000
997.00000 1361.00000
750.00000 1143.00000
983.00000 1207.00000
1962.00000 1605.00000
2263.00000 1515.00000
3092.00000 1411.00000
3300.00000 1283.00000
3081.00000 1167.00000
2568.00000 1161.00000
2245.00000 1078.00000
1694.00000 1047.00000
979.00000 1281.00000
875.00000 1190.00000
740.00000 1289.00000
766.00000 1439.00000
397.00000 1479.00000
535.00000 1525.00000
676.00000 1556.00000
1054.00000 1612.00000
1271.00000 1625.00000
1479.00000 1631.00000
1688.00000 1622.00000
2440.00000 1486.00000
2643.00000 1459.00000
2849.00000 1435.00000
2961.00000 1165.00000
2849.00000 1157.00000
2741.00000 1159.00000
1946.00000 1042.00000
1621.00000 1017.00000
1358.00000 1025.00000
1084.00000 1052.00000
803.00000 1088.00000
523.00000 1176.00000
IMAGE=GRU_l017.jpg
ID=16
SCALE=0.002095
LM=44
286.00000 1248.00000
439.00000 1346.00000
526.00000 1382.00000
634.00000 1287.00000
533.00000 1186.00000
431.00000 1276.00000
294.00000 1188.00000
408.00000 1126.00000
805.00000 1462.00000
837.00000 1392.00000
948.00000 1251.00000
729.00000 1034.00000
915.00000 1089.00000
1825.00000 1584.00000
2127.00000 1518.00000
2930.00000 1478.00000
3121.00000 1360.00000
2948.00000 1235.00000
2407.00000 1198.00000
2133.00000 1097.00000
1674.00000 965.00000
918.00000 1155.00000
827.00000 1054.00000
710.00000 1179.00000
736.00000 1315.00000
348.00000 1332.00000
471.00000 1391.00000
633.00000 1434.00000
986.00000 1499.00000
1170.00000 1529.00000
1382.00000 1561.00000
1606.00000 1575.00000
2362.00000 1500.00000
2567.00000 1483.00000
2783.00000 1475.00000
2831.00000 1234.00000
2670.00000 1225.00000
2524.00000 1214.00000
1977.00000 1019.00000
1590.00000 923.00000
1283.00000 899.00000
994.00000 936.00000
704.00000 994.00000
474.00000 1064.00000
IMAGE=GRU_l018.jpg
ID=17
SCALE=0.002095
LM=44
237.00000 1391.00000
408.00000 1473.00000
494.00000 1486.00000
606.00000 1395.00000
502.00000 1301.00000
407.00000 1393.00000
259.00000 1305.00000
367.00000 1233.00000
778.00000 1576.00000
832.00000 1506.00000
962.00000 1313.00000
683.00000 1102.00000
940.00000 1129.00000
1759.00000 1667.00000
2102.00000 1593.00000
2871.00000 1550.00000
3099.00000 1426.00000
2920.00000 1270.00000
2351.00000 1205.00000
2097.00000 1132.00000
1586.00000 1080.00000
941.00000 1235.00000
828.00000 1125.00000
678.00000 1224.00000
701.00000 1392.00000
366.00000 1490.00000
488.00000 1527.00000
632.00000 1556.00000
977.00000 1612.00000
1159.00000 1627.00000
1344.00000 1643.00000
1524.00000 1658.00000
2282.00000 1583.00000
2457.00000 1574.00000
2673.00000 1560.00000
2798.00000 1255.00000
2644.00000 1239.00000
2545.00000 1231.00000
1857.00000 1098.00000
1547.00000 1051.00000
1237.00000 1046.00000
938.00000 1046.00000
672.00000 1087.00000
432.00000 1168.00000
IMAGE=GRU_l019.jpg
ID=18
SCALE=0.002095
LM=44
337.00000 1126.00000
499.00000 1262.00000
610.00000 1296.00000
731.00000 1200.00000
621.00000 1085.00000
512.00000 1182.00000
371.00000 1058.00000
508.00000 999.00000
884.00000 1435.00000
946.00000 1335.00000
1094.00000 1120.00000
877.00000 904.00000
1191.00000 968.00000
1923.00000 1622.00000
2251.00000 1554.00000
3146.00000 1575.00000
3374.00000 1447.00000
3154.00000 1270.00000
2513.00000 1142.00000
2254.00000 1039.00000
1715.00000 935.00000
1061.00000 1011.00000
988.00000 930.00000
848.00000 1045.00000
861.00000 1211.00000
432.00000 1257.00000
561.00000 1327.00000
716.00000 1387.00000
1079.00000 1502.00000
1285.00000 1545.00000
1473.00000 1584.00000
1691.00000 1606.00000
2488.00000 1551.00000
2685.00000 1562.00000
2907.00000 1574.00000
3016.00000 1246.00000
2853.00000 1215.00000
2704.00000 1190.00000
2003.00000 978.00000
1703.00000 916.00000
1355.00000 891.00000
1052.00000 870.00000
817.00000 889.00000
532.00000 960.00000
IMAGE=GRU_l020.jpg
ID=19
SCALE=0.002095
LM=44
354.00000 1325.00000
517.00000 1422.00000
646.00000 1475.00000
743.00000 1377.00000
639.00000 1269.00000
537.00000 1376.00000
346.00000 1249.00000
515.00000 1180.00000
935.00000 1512.00000
1002.00000 1467.00000
1093.00000 1297.00000
864.00000 1042.00000
1135.00000 1102.00000
1965.00000 1559.00000
2294.00000 1490.00000
3182.00000 1449.00000
3388.00000 1310.00000
3267.00000 1162.00000
2625.00000 1087.00000
2341.00000 1002.00000
1811.00000 976.00000
1060.00000 1163.00000
962.00000 1092.00000
831.00000 1171.00000
864.00000 1309.00000
448.00000 1426.00000
588.00000 1472.00000
755.00000 1499.00000
1140.00000 1540.00000
1338.00000 1551.00000
1543.00000 1557.00000
1739.00000 1560.00000
2509.00000 1464.00000
2763.00000 1453.00000
3007.00000 1449.00000
3143.00000 1159.00000
2984.00000 1134.00000
2832.00000 1115.00000
2121.00000 984.00000
1750.00000 942.00000
1426.00000 936.00000
1075.00000 951.00000
861.00000 999.00000
570.00000 1095.00000
IMAGE=GRU_l021.jpg
ID=20
LM=44
311.00000 1231.00000
478.00000 1317.00000
575.00000 1343.00000
684.00000 1232.00000
574.00000 1144.00000
481.00000 1245.00000
317.00000 1158.00000
461.00000 1080.00000
815.00000 1435.00000
896.00000 1356.00000
1024.00000 1179.00000
819.00000 967.00000
1020.00000 1026.00000
1729.00000 1524.00000
2051.00000 1446.00000
2772.00000 1380.00000
3012.00000 1250.00000
2827.00000 1119.00000
2292.00000 1076.00000
2030.00000 1002.00000
1561.00000 947.00000
986.00000 1085.00000
915.00000 1007.00000
772.00000 1086.00000
783.00000 1252.00000
399.00000 1315.00000
524.00000 1374.00000
669.00000 1413.00000
998.00000 1481.00000
1196.00000 1506.00000
1359.00000 1522.00000
1556.00000 1529.00000
2227.00000 1421.00000
2393.00000 1407.00000
2614.00000 1391.00000
2721.00000 1114.00000
2568.00000 1102.00000
2412.00000 1094.00000
1850.00000 974.00000
1521.00000 927.00000
1271.00000 929.00000
928.00000 941.00000
738.00000 961.00000
512.00000 1031.00000
IMAGE=GRU_l022.jpg
ID=21
LM=44
828.00000 1472.00000
976.00000 1535.00000
1066.00000 1560.00000
1150.00000 1476.00000
1059.00000 1392.00000
977.00000 1485.00000
824.00000 1411.00000
949.00000 1343.00000
1306.00000 1619.00000
1344.00000 1568.00000
1440.00000 1430.00000
1225.00000 1222.00000
1453.00000 1292.00000
2183.00000 1629.00000
2438.00000 1553.00000
3189.00000 1460.00000
3351.00000 1336.00000
3165.00000 1225.00000
2679.00000 1227.00000
2419.00000 1179.00000
1994.00000 1177.00000
1410.00000 1343.00000
1312.00000 1247.00000
1225.00000 1377.00000
1241.00000 1500.00000
920.00000 1537.00000
1037.00000 1573.00000
1165.00000 1598.00000
1507.00000 1642.00000
1657.00000 1654.00000
1813.00000 1653.00000
2007.00000 1644.00000
2657.00000 1520.00000
2843.00000 1497.00000
3042.00000 1474.00000
3075.00000 1228.00000
2950.00000 1230.00000
2827.00000 1231.00000
2230.00000 1164.00000
1910.00000 1149.00000
1716.00000 1165.00000
1445.00000 1168.00000
1197.00000 1199.00000
996.00000 1277.00000
IMAGE=GRU_l023.jpg
ID=22
LM=44
313.00000 1384.00000
473.00000 1501.00000
560.00000 1532.00000
670.00000 1430.00000
565.00000 1332.00000
470.00000 1425.00000
327.00000 1321.00000
457.00000 1263.00000
833.00000 1617.00000
889.00000 1564.00000
1000.00000 1379.00000
760.00000 1151.00000
1028.00000 1245.00000
1801.00000 1676.00000
2106.00000 1591.00000
2882.00000 1518.00000
3112.00000 1396.00000
2879.00000 1263.00000
2322.00000 1230.00000
2080.00000 1175.00000
1637.00000 1153.00000
971.00000 1293.00000
870.00000 1188.00000
758.00000 1295.00000
773.00000 1453.00000
388.00000 1479.00000
517.00000 1541.00000
665.00000 1583.00000
1032.00000 1647.00000
1226.00000 1674.00000
1420.00000 1688.00000
1612.00000 1688.00000
2288.00000 1569.00000
2493.00000 1550.00000
2696.00000 1531.00000
2781.00000 1257.00000
2661.00000 1252.00000
2557.00000 1242.00000
1884.00000 1155.00000
1552.00000 1117.00000
1311.00000 1120.00000
1009.00000 1126.00000
782.00000 1138.00000
556.00000 1184.00000
IMAGE=GRU_l024.jpg
ID=23
LM=44
389.00000 1385.00000
544.00000 1457.00000
627.00000 1480.00000
736.00000 1387.00000
626.00000 1298.00000
537.00000 1391.00000
387.00000 1318.00000
517.00000 1243.00000
895.00000 1549.00000
935.00000 1496.00000
1025.00000 1332.00000
791.00000 1111.00000
1015.00000 1192.00000
1785.00000 1635.00000
2044.00000 1574.00000
2745.00000 1559.00000
2994.00000 1457.00000
2812.00000 1323.00000
2304.00000 1269.00000
2051.00000 1174.00000
1608.00000 1111.00000
1007.00000 1256.00000
920.00000 1162.00000
784.00000 1242.00000
818.00000 1368.00000
467.00000 1454.00000
594.00000 1489.00000
730.00000 1522.00000
1058.00000 1578.00000
1235.00000 1598.00000
1390.00000 1611.00000
1567.00000 1623.00000
2220.00000 1565.00000
2394.00000 1563.00000
2577.00000 1561.00000
2732.00000 1315.00000
2616.00000 1304.00000
2495.00000 1292.00000
1857.00000 1145.00000
1537.00000 1077.00000
1338.00000 1062.00000
1105.00000 1072.00000
832.00000 1096.00000
575.00000 1170.00000
IMAGE=GRU_l025.jpg
ID=24
LM=44
335.00000 1193.00000
470.00000 1285.00000
567.00000 1315.00000
669.00000 1224.00000
567.00000 1132.00000
478.00000 1224.00000
340.00000 1138.00000
446.00000 1080.00000
806.00000 1394.00000
866.00000 1349.00000
968.00000 1186.00000
743.00000 965.00000
986.00000 1035.00000
1683.00000 1489.00000
1966.00000 1446.00000
2669.00000 1440.00000
2880.00000 1340.00000
2734.00000 1198.00000
2273.00000 1132.00000
1997.00000 1043.00000
1530.00000 986.00000
938.00000 1101.00000
870.00000 1024.00000
753.00000 1096.00000
764.00000 1240.00000
409.00000 1276.00000
513.00000 1327.00000
657.00000 1364.00000
985.00000 1428.00000
1161.00000 1456.00000
1338.00000 1474.00000
1497.00000 1486.00000
2139.00000 1437.00000
2313.00000 1435.00000
2472.00000 1438.00000
2657.00000 1191.00000
2553.00000 1173.00000
2417.00000 1155.00000
1771.00000 1002.00000
1501.00000 940.00000
1200.00000 928.00000
1004.00000 934.00000
781.00000 954.00000
528.00000 1012.00000
IMAGE=GRU_l026.jpg
ID=25
LM=44
228.00000 1230.00000
375.00000 1328.00000
483.00000 1379.00000
598.00000 1270.00000
489.00000 1172.00000
390.00000 1274.00000
237.00000 1161.00000
395.00000 1105.00000
714.00000 1493.00000
806.00000 1436.00000
943.00000 1251.00000
704.00000 1014.00000
974.00000 1085.00000
1658.00000 1617.00000
1953.00000 1569.00000
2779.00000 1529.00000
2986.00000 1405.00000
2819.00000 1265.00000
2241.00000 1205.00000
2010.00000 1132.00000
1507.00000 1066.00000
916.00000 1140.00000
841.00000 1049.00000
706.00000 1135.00000
701.00000 1286.00000
314.00000 1333.00000
415.00000 1391.00000
532.00000 1442.00000
897.00000 1536.00000
1075.00000 1570.00000
1250.00000 1596.00000
1425.00000 1608.00000
2118.00000 1556.00000
2320.00000 1543.00000
2539.00000 1534.00000
2722.00000 1257.00000
2570.00000 1247.00000
2423.00000 1229.00000
1784.00000 1095.00000
1475.00000 1035.00000
1210.00000 1008.00000
983.00000 1000.00000
748.00000 994.00000
442.00000 1048.00000
IMAGE=GRU_l027.jpg
ID=26
LM=44
609.00000 1305.00000
773.00000 1423.00000
872.00000 1455.00000
991.00000 1352.00000
878.00000 1258.00000
780.00000 1356.00000
621.00000 1238.00000
767.00000 1177.00000
1159.00000 1532.00000
1222.00000 1484.00000
1325.00000 1287.00000
1074.00000 1064.00000
1326.00000 1172.00000
2198.00000 1665.00000
2528.00000 1616.00000
3237.00000 1630.00000
3481.00000 1538.00000
3277.00000 1373.00000
2760.00000 1272.00000
2504.00000 1167.00000
1991.00000 1088.00000
1298.00000 1202.00000
1212.00000 1110.00000
1076.00000 1197.00000
1091.00000 1352.00000
706.00000 1419.00000
846.00000 1464.00000
995.00000 1501.00000
1337.00000 1571.00000
1531.00000 1612.00000
1752.00000 1642.00000
1947.00000 1656.00000
2722.00000 1615.00000
2899.00000 1615.00000
3078.00000 1620.00000
3185.00000 1355.00000
3047.00000 1328.00000
2914.00000 1310.00000
2304.00000 1125.00000
1906.00000 1057.00000
1568.00000 1036.00000
1283.00000 1031.00000
1097.00000 1050.00000
813.00000 1112.00000
IMAGE=GRU_l028.jpg
ID=27
LM=44
239.00000 1203.00000
407.00000 1285.00000
501.00000 1309.00000
614.00000 1209.00000
507.00000 1114.00000
419.00000 1211.00000
251.00000 1129.00000
399.00000 1059.00000
740.00000 1426.00000
846.00000 1364.00000
944.00000 1170.00000
686.00000 935.00000
975.00000 990.00000
1790.00000 1525.00000
2099.00000 1437.00000
2891.00000 1346.00000
3117.00000 1206.00000
2906.00000 1073.00000
2401.00000 1048.00000
2155.00000 979.00000
1593.00000 927.00000
907.00000 1068.00000
846.00000 973.00000
700.00000 1090.00000
711.00000 1230.00000
345.00000 1301.00000
449.00000 1352.00000
588.00000 1398.00000
895.00000 1459.00000
1058.00000 1486.00000
1279.00000 1512.00000
1506.00000 1525.00000
2349.00000 1409.00000
2527.00000 1390.00000
2733.00000 1367.00000
2816.00000 1074.00000
2690.00000 1070.00000
2574.00000 1065.00000
1958.00000 949.00000
1530.00000 896.00000
1228.00000 886.00000
934.00000 888.00000
729.00000 923.00000
498.00000 989.00000
IMAGE=GRU_l029.jpg
ID=28
LM=44
542.00000 1443.00000
706.00000 1543.00000
787.00000 1564.00000
894.00000 1479.00000
790.00000 1388.00000
691.00000 1484.00000
540.00000 1384.00000
685.00000 1317.00000
1056.00000 1618.00000
1076.00000 1570.00000
1181.00000 1419.00000
938.00000 1206.00000
1158.00000 1257.00000
2037.00000 1693.00000
2324.00000 1623.00000
3094.00000 1576.00000
3316.00000 1482.00000
3112.00000 1344.00000
2592.00000 1292.00000
2353.00000 1213.00000
1882.00000 1139.00000
1154.00000 1331.00000
1063.00000 1239.00000
935.00000 1323.00000
979.00000 1463.00000
619.00000 1523.00000
749.00000 1570.00000
919.00000 1599.00000
1240.00000 1647.00000
1441.00000 1662.00000
1639.00000 1679.00000
1811.00000 1686.00000
2541.00000 1602.00000
2736.00000 1591.00000
2910.00000 1581.00000
2995.00000 1333.00000
2851.00000 1323.00000
2740.00000 1315.00000
2138.00000 1149.00000
1811.00000 1105.00000
1604.00000 1084.00000
1352.00000 1106.00000
1069.00000 1146.00000
762.00000 1226.00000
IMAGE=GRU_l030.jpg
ID=29
LM=44
126.00000 996.00000
269.00000 1088.00000
394.00000 1122.00000
492.00000 1029.00000
395.00000 935.00000
300.00000 1031.00000
140.00000 933.00000
311.00000 843.00000
581.00000 1303.00000
718.00000 1185.00000
854.00000 1035.00000
647.00000 797.00000
869.00000 863.00000
1874.00000 1490.00000
2183.00000 1401.00000
3155.00000 1295.00000
3290.00000 1125.00000
3149.00000 958.00000
2517.00000 958.00000
2211.00000 866.00000
1684.00000 785.00000
829.00000 919.00000
736.00000 824.00000
639.00000 939.00000
624.00000 1069.00000
200.00000 1110.00000
325.00000 1195.00000
464.00000 1258.00000
743.00000 1375.00000
1036.00000 1436.00000
1348.00000 1480.00000
1644.00000 1491.00000
2427.00000 1381.00000
2649.00000 1358.00000
2897.00000 1318.00000
3007.00000 973.00000
2851.00000 978.00000
2696.00000 981.00000
1999.00000 828.00000
1589.00000 737.00000
1260.00000 710.00000
872.00000 723.00000
590.00000 779.00000
327.00000 818.00000
IMAGE=IGS_l_001.jpg
ID=30
SCALE=0.002090
LM=44
192.00000 856.00000
315.00000 939.00000
419.00000 981.00000
505.00000 899.00000
414.00000 812.00000
330.00000 901.00000
223.00000 807.00000
325.00000 764.00000
593.00000 1129.00000
686.00000 1033.00000
783.00000 923.00000
636.00000 723.00000
832.00000 814.00000
1666.00000 1270.00000
1912.00000 1192.00000
2645.00000 1073.00000
2770.00000 949.00000
2644.00000 841.00000
2135.00000 847.00000
1875.00000 793.00000
1494.00000 713.00000
772.00000 845.00000
723.00000 763.00000
615.00000 827.00000
598.00000 924.00000
255.00000 950.00000
373.00000 1024.00000
490.00000 1081.00000
751.00000 1190.00000
941.00000 1242.00000
1177.00000 1272.00000
1411.00000 1280.00000
2110.00000 1159.00000
2291.00000 1125.00000
2492.00000 1095.00000
2533.00000 845.00000
2410.00000 849.00000
2297.00000 853.00000
1632.00000 737.00000
1371.00000 673.00000
1049.00000 671.00000
794.00000 692.00000
595.00000 712.00000
372.00000 728.00000
IMAGE=IGS_l_002.jpg
ID=31
SCALE=0.002090
LM=44
124.00000 863.00000
235.00000 946.00000
330.00000 971.00000
409.00000 899.00000
329.00000 826.00000
257.00000 892.00000
146.00000 815.00000
255.00000 779.00000
481.00000 1111.00000
581.00000 1045.00000
685.00000 902.00000
518.00000 723.00000
699.00000 775.00000
1277.00000 1252.00000
1511.00000 1181.00000
2123.00000 1139.00000
2254.00000 1031.00000
2149.00000 904.00000
1728.00000 886.00000
1517.00000 822.00000
1144.00000 769.00000
677.00000 839.00000
633.00000 763.00000
496.00000 823.00000
502.00000 945.00000
196.00000 961.00000
282.00000 1020.00000
388.00000 1077.00000
611.00000 1169.00000
750.00000 1201.00000
925.00000 1224.00000
1080.00000 1236.00000
1671.00000 1174.00000
1815.00000 1160.00000
1973.00000 1147.00000
2055.00000 905.00000
1965.00000 900.00000
1875.00000 894.00000
1311.00000 795.00000
1039.00000 738.00000
808.00000 725.00000
633.00000 722.00000
486.00000 723.00000
327.00000 738.00000
IMAGE=IGS_l_003.jpg
ID=32
SCALE=0.002090
LM=44
470.00000 928.00000
552.00000 1002.00000
646.00000 1017.00000
723.00000 959.00000
645.00000 892.00000
581.00000 956.00000
488.00000 890.00000
584.00000 857.00000
806.00000 1169.00000
868.00000 1093.00000
960.00000 968.00000
803.00000 809.00000
965.00000 848.00000
1564.00000 1269.00000
1779.00000 1197.00000
2465.00000 1136.00000
2541.00000 1026.00000
2451.00000 936.00000
1999.00000 928.00000
1795.00000 884.00000
1421.00000 831.00000
951.00000 903.00000
910.00000 841.00000
802.00000 887.00000
799.00000 984.00000
518.00000 1014.00000
601.00000 1080.00000
702.00000 1132.00000
976.00000 1223.00000
1102.00000 1252.00000
1264.00000 1264.00000
1410.00000 1265.00000
1958.00000 1180.00000
2145.00000 1164.00000
2330.00000 1144.00000
2364.00000 942.00000
2266.00000 938.00000
2146.00000 934.00000
1637.00000 858.00000
1407.00000 818.00000
1219.00000 792.00000
1021.00000 791.00000
834.00000 805.00000
618.00000 825.00000
IMAGE=IGS_l_004.jpg
ID=33
SCALE=0.002090
LM=44
415.00000 950.00000
509.00000 1034.00000
602.00000 1063.00000
681.00000 988.00000
600.00000 915.00000
531.00000 987.00000
431.00000 912.00000
530.00000 870.00000
752.00000 1188.00000
834.00000 1110.00000
922.00000 988.00000
765.00000 817.00000
901.00000 852.00000
1566.00000 1290.00000
1781.00000 1203.00000
2375.00000 1122.00000
2477.00000 1014.00000
2381.00000 910.00000
1929.00000 902.00000
1733.00000 854.00000
1399.00000 802.00000
907.00000 914.00000
850.00000 842.00000
756.00000 904.00000
758.00000 1014.00000
466.00000 1040.00000
542.00000 1091.00000
636.00000 1144.00000
887.00000 1237.00000
1018.00000 1262.00000
1179.00000 1279.00000
1355.00000 1283.00000
1936.00000 1183.00000
2086.00000 1160.00000
2216.00000 1140.00000
2288.00000 909.00000
2188.00000 904.00000
2080.00000 905.00000
1557.00000 827.00000
1347.00000 781.00000
1097.00000 771.00000
910.00000 786.00000
744.00000 806.00000
575.00000 832.00000
IMAGE=IGS_l_005.jpg
ID=34
SCALE=0.002090
LM=44
337.00000 926.00000
455.00000 1018.00000
552.00000 1041.00000
630.00000 975.00000
555.00000 897.00000
479.00000 974.00000
355.00000 886.00000
478.00000 836.00000
712.00000 1168.00000
815.00000 1102.00000
912.00000 961.00000
737.00000 779.00000
925.00000 824.00000
1593.00000 1277.00000
1852.00000 1189.00000
2504.00000 1110.00000
2641.00000 981.00000
2495.00000 869.00000
2011.00000 860.00000
1789.00000 822.00000
1420.00000 794.00000
899.00000 880.00000
857.00000 813.00000
740.00000 872.00000
718.00000 993.00000
396.00000 1014.00000
475.00000 1079.00000
581.00000 1129.00000
864.00000 1226.00000
1035.00000 1267.00000
1228.00000 1278.00000
1399.00000 1282.00000
2036.00000 1168.00000
2188.00000 1144.00000
2337.00000 1125.00000
2397.00000 874.00000
2281.00000 865.00000
2181.00000 867.00000
1644.00000 801.00000
1332.00000 770.00000
1140.00000 769.00000
911.00000 772.00000
699.00000 772.00000
496.00000 795.00000
IMAGE=IGS_l_006.jpg
ID=35
SCALE=0.002090
LM=44
309.00000 991.00000
435.00000 1082.00000
548.00000 1112.00000
637.00000 1036.00000
546.00000 952.00000
467.00000 1027.00000
323.00000 947.00000
458.00000 882.00000
734.00000 1275.00000
822.00000 1191.00000
945.00000 1021.00000
763.00000 827.00000
939.00000 902.00000
1740.00000 1407.00000
1974.00000 1319.00000
2651.00000 1236.00000
2796.00000 1095.00000
2694.00000 977.00000
2216.00000 969.00000
2014.00000 892.00000
1577.00000 825.00000
930.00000 944.00000
880.00000 836.00000
749.00000 945.00000
739.00000 1066.00000
373.00000 1096.00000
484.00000 1169.00000
616.00000 1228.00000
900.00000 1343.00000
1081.00000 1383.00000
1279.00000 1407.00000
1481.00000 1410.00000
2192.00000 1283.00000
2337.00000 1260.00000
2512.00000 1243.00000
2594.00000 980.00000
2484.00000 978.00000
2367.00000 977.00000
1868.00000 824.00000
1546.00000 800.00000
1321.00000 755.00000
1028.00000 773.00000
798.00000 800.00000
498.00000 843.00000
IMAGE=IGS_l_007.jpg
ID=36
SCALE=0.002090
LM=44
339.00000 951.00000
437.00000 1037.00000
527.00000 1075.00000
606.00000 995.00000
523.00000 921.00000
449.00000 995.00000
346.00000 914.00000
475.00000 849.00000
717.00000 1183.00000
777.00000 1104.00000
870.00000 971.00000
739.00000 815.00000
870.00000 862.00000
1595.00000 1302.00000
1811.00000 1245.00000
2446.00000 1174.00000
2568.00000 1060.00000
2454.00000 957.00000
2048.00000 925.00000
1837.00000 858.00000
1463.00000 801.00000
856.00000 905.00000
810.00000 847.00000
699.00000 920.00000
687.00000 1017.00000
394.00000 1041.00000
491.00000 1101.00000
611.00000 1150.00000
878.00000 1236.00000
1051.00000 1274.00000
1249.00000 1296.00000
1429.00000 1303.00000
1992.00000 1222.00000
2128.00000 1206.00000
2270.00000 1191.00000
2358.00000 958.00000
2255.00000 949.00000
2164.00000 944.00000
1635.00000 835.00000
1388.00000 778.00000
1189.00000 765.00000
914.00000 777.00000
707.00000 804.00000
495.00000 825.00000
IMAGE=IGS_l_008.jpg
ID=37
SCALE=0.002090
LM=44
363.00000 1090.00000
491.00000 1159.00000
582.00000 1167.00000
663.00000 1093.00000
575.00000 1014.00000
507.00000 1092.00000
379.00000 1045.00000
484.00000 963.00000
798.00000 1296.00000
844.00000 1210.00000
962.00000 1062.00000
751.00000 873.00000
935.00000 920.00000
1794.00000 1367.00000
2024.00000 1275.00000
2816.00000 1164.00000
2897.00000 1039.00000
2822.00000 915.00000
2258.00000 925.00000
2027.00000 870.00000
1641.00000 810.00000
944.00000 980.00000
857.00000 908.00000
752.00000 968.00000
756.00000 1101.00000
443.00000 1171.00000
550.00000 1220.00000
670.00000 1262.00000
950.00000 1338.00000
1118.00000 1369.00000
1340.00000 1379.00000
1579.00000 1370.00000
2222.00000 1239.00000
2431.00000 1208.00000
2655.00000 1172.00000
2693.00000 928.00000
2524.00000 928.00000
2394.00000 929.00000
1813.00000 835.00000
1513.00000 770.00000
1258.00000 765.00000
985.00000 810.00000
710.00000 877.00000
492.00000 938.00000
IMAGE=IGS_l_009.jpg
ID=38
SCALE=0.002090
LM=44
226.00000 1145.00000
380.00000 1242.00000
475.00000 1290.00000
574.00000 1187.00000
467.00000 1091.00000
379.00000 1185.00000
238.00000 1093.00000
356.00000 1021.00000
702.00000 1375.00000
765.00000 1292.00000
899.00000 1127.00000
642.00000 893.00000
815.00000 924.00000
1729.00000 1514.00000
2010.00000 1410.00000
2707.00000 1341.00000
2863.00000 1214.00000
2733.00000 1069.00000
2238.00000 1025.00000
2011.00000 926.00000
1579.00000 798.00000
867.00000 1039.00000
776.00000 923.00000
667.00000 1032.00000
672.00000 1156.00000
309.00000 1244.00000
420.00000 1300.00000
577.00000 1347.00000
882.00000 1427.00000
1532.00000 1490.00000
1066.00000 1455.00000
1279.00000 1481.00000
2188.00000 1385.00000
2352.00000 1367.00000
2529.00000 1352.00000
2631.00000 1061.00000
2514.00000 1049.00000
2388.00000 1041.00000
1835.00000 863.00000
1482.00000 748.00000
1177.00000 724.00000
855.00000 801.00000
565.00000 897.00000
336.00000 991.00000
IMAGE=IGS_l_010.jpg
ID=39
SCALE=0.002090
LM=44
269.00000 967.00000
384.00000 1045.00000
478.00000 1055.00000
552.00000 983.00000
474.00000 913.00000
406.00000 984.00000
285.00000 927.00000
391.00000 865.00000
645.00000 1171.00000
738.00000 1105.00000
831.00000 970.00000
644.00000 764.00000
822.00000 801.00000
1529.00000 1218.00000
1745.00000 1118.00000
2432.00000 1011.00000
2535.00000 889.00000
2435.00000 760.00000
1902.00000 759.00000
1694.00000 720.00000
1350.00000 698.00000
816.00000 887.00000
759.00000 786.00000
642.00000 882.00000
639.00000 1003.00000
335.00000 1055.00000
423.00000 1096.00000
529.00000 1136.00000
783.00000 1206.00000
958.00000 1235.00000
1101.00000 1239.00000
1285.00000 1231.00000
1965.00000 1077.00000
2113.00000 1052.00000
2263.00000 1030.00000
2334.00000 762.00000
2203.00000 759.00000
2076.00000 762.00000
1559.00000 721.00000
1249.00000 682.00000
981.00000 706.00000
785.00000 733.00000
597.00000 774.00000
435.00000 825.00000
IMAGE=IGS_l_011.jpg
ID=40
SCALE=0.002090
LM=44
176.00000 1007.00000
293.00000 1094.00000
379.00000 1124.00000
467.00000 1050.00000
378.00000 962.00000
297.00000 1041.00000
189.00000 962.00000
294.00000 900.00000
596.00000 1215.00000
643.00000 1150.00000
753.00000 1022.00000
570.00000 810.00000
748.00000 875.00000
1559.00000 1323.00000
1785.00000 1253.00000
2449.00000 1156.00000
2589.00000 1035.00000
2488.00000 908.00000
2026.00000 898.00000
1755.00000 831.00000
1431.00000 772.00000
723.00000 927.00000
672.00000 849.00000
565.00000 930.00000
561.00000 1070.00000
241.00000 1084.00000
351.00000 1144.00000
474.00000 1187.00000
754.00000 1274.00000
925.00000 1302.00000
1130.00000 1318.00000
1341.00000 1321.00000
1980.00000 1222.00000
2117.00000 1201.00000
2283.00000 1177.00000
2394.00000 910.00000
2293.00000 907.00000
2187.00000 903.00000
1613.00000 791.00000
1327.00000 719.00000
1094.00000 708.00000
[truncated: 10,403 more rows]
